# Supplementary material for: Biological markers and psychosocial factors predict chronic pain conditions
Source: Nat Hum Behav. 2025 May 12;9(8):1710–25. doi: 10.1038/s41562-025-02156-y (PMC12367528; doi:10.1038/s41562-025-02156-y)
Supplement: Supplementary file 4 — Individual features comprising each modality and the diagnostic codes used to derived pain-associated diagnoses. [file 41562_2025_2156_MOESM4_ESM.xlsx]

## Sheet: Blood features
Table S1. Blood assay measures extracted from cohorts.
Blood assays - UK Biobank
Field ID	Description
30160	Basophill count
30220	Basophill percentage
30150	Eosinophill count
30210	Eosinophill percentage
30030	Haematocrit percentage
30020	Haemoglobin concentration
30300	High light scatter reticulocyte count
30290	High light scatter reticulocyte percentage
30280	Immature reticulocyte fraction
30120	Lymphocyte count
30180	Lymphocyte percentage
30100	Mean platelet (thrombocyte) volume
30260	Mean reticulocyte volume
30270	Mean sphered cell volume
30130	Monocyte count
30190	Monocyte percentage
30140	Neutrophill count
30200	Neutrophill percentage
30170	Nucleated red blood cell count
30230	Nucleated red blood cell percentage
30080	Platelet count
30090	Platelet crit
30110	Platelet distribution width
30010	Red blood cell (erythrocyte) count
30070	Red blood cell (erythrocyte) distribution width
30250	Reticulocyte count
30240	Reticulocyte percentage
30000	White blood cell (leukocyte) count
30620	Alanine aminotransferase
30600	Albumin
30610	Alkaline phosphatase
30630	Apolipoprotein A
30640	Apolipoprotein B
30650	Aspartate aminotransferase
30710	C-reactive protein
30680	Calcium
30690	Cholesterol
30700	Creatinine
30720	Cystatin C
30730	Gamma glutamyltransferase
30740	Glucose
30750	Glycated haemoglobin (HbA1c)
30760	HDL cholesterol
30770	IGF-1
30780	LDL direct
30850	Testosterone
30840	Total bilirubin
30860	Total protein
30870	Triglycerides
30880	Urate
30670	Urea
30890	Vitamin D
Blood assays - All of Us Research Program
OMOP	Description
3037511	Lymphocyte percentage
3013650	Neutrophill count
3020416	Red blood cell (erythrocyte) distribution width
3035995	Alkaline phosphatase
3020460	C-reactive protein
3027114	Cholesterol
3004501	Glucose
3007070	HDL cholesterol
3022192	Triglycerides
3024561	Albumin

## Sheet: Bone features
Table S2. Bone structure measures extracted from the UK Biobank.
Bone structure
Field ID	Description
23305	Head bone area
23309	Ribs bone area
23224	Arms BMC (bone mineral content)
23225	Arms BMD (bone mineral density)
23311	Spine bone area
23304	Trunk bone area
23307	Pelvis bone area
23318	Legs combined bone area
23299	Femur neck BMD (bone mineral density) (left)
23208	Femur neck BMD (bone mineral density) (right)
23327	Femur neck BMC (bone mineral content) (left)
23328	Femur neck BMC (bone mineral content) (right)
23325	Femur neck bone area (left)
23326	Femur neck bone area (right)
23331	Femur shaft BMC (bone mineral content) (left)
23332	Femur shaft BMC (bone mineral content) (right)
23329	Femur shaft bone area (left)
23330	Femur shaft bone area (right)
23335	Femur total BMC (bone mineral content) (left)
23336	Femur total BMC (bone mineral content) (right)
23333	Femur total area (left)
23334	Femur total area (right)
23339	Femur troch BMC (bone mineral content) (left)
23340	Femur troch BMC (bone mineral content) (right)
23337	Femur troch bone area (left)
23338	Femur troch bone area (right)
23343	Femur wards BMC (bone mineral content) (left)
23344	Femur wards BMC (bone mineral content) (right)
23341	Femur wards bone area (left)
23342	Femur wards bone area (right)
23300	Femur neck BMD (bone mineral density) T-score (left)
23209	Femur neck BMD (bone mineral density) T-score (right)
23290	Femur shaft BMD (bone mineral density) (left)
23210	Femur shaft BMD (bone mineral density) (right)
23303	Femur shaft BMD (bone mineral density) T-score (left)
23211	Femur shaft BMD (bone mineral density) T-score (right)
23291	Femur total BMD (bone mineral density) (left)
23212	Femur total BMD (bone mineral density) (right)
23293	Femur total BMD (bone mineral density) T-score (left)
23213	Femur total BMD (bone mineral density) T-score (right)
23295	Femur troch BMD (bone mineral density) (left)
23214	Femur troch BMD (bone mineral density) (right)
23298	Femur troch BMD (bone mineral density) T-score (left)
23215	Femur troch BMD (bone mineral density) T-score (right)
23200	L1-L4 area
23201	L1-L4 average height
23202	L1-L4 average width
23297	Femur wards BMD (bone mineral density) (left)
23218	Femur wards BMD (bone mineral density) (right)
23301	Femur wards BMD (bone mineral density) T-score (left)
23219	Femur wards BMD (bone mineral density) T-score (right)
23306	Head BMC (bone mineral content)
23226	Head BMD (bone mineral density)
23203	L1-L4 BMC (bone mineral content)
23204	L1-L4 BMD (bone mineral density)
23205	L1-L4 BMD (bone mineral density) T-score
23308	Pelvis BMC (bone mineral content)
23232	Pelvis BMD (bone mineral density)
23310	Ribs BMC (bone mineral content)
23233	Ribs BMD (bone mineral density)
23312	Spine BMC (bone mineral content)
23234	Spine BMD (bone mineral density)
23235	Total BMC (bone mineral content)
23236	Total BMD (bone mineral density)
23239	Total BMD (bone mineral density) T-score
23240	Trunk BMC (bone mineral content)
23241	Trunk BMD (bone mineral density)

## Sheet: Structural features
Table S3. Structural brain imaging measures extracted from the UK Biobank.
T1 Structural
Field ID	Description
25888	Volume of grey matter in Amygdala (left)
25889	Volume of grey matter in Amygdala (right)
25822	Volume of grey matter in Angular Gyrus (left)
25823	Volume of grey matter in Angular Gyrus (right)
25892	Volume of grey matter in Brain-Stem
25880	Volume of grey matter in Caudate (left)
25881	Volume of grey matter in Caudate (right)
25864	Volume of grey matter in Central Opercular Cortex (left)
25865	Volume of grey matter in Central Opercular Cortex (right)
25838	Volume of grey matter in Cingulate Gyrus, anterior division (left)
25839	Volume of grey matter in Cingulate Gyrus, anterior division (right)
25840	Volume of grey matter in Cingulate Gyrus, posterior division (left)
25841	Volume of grey matter in Cingulate Gyrus, posterior division (right)
25900	Volume of grey matter in Crus I Cerebellum (left)
25902	Volume of grey matter in Crus I Cerebellum (right)
25901	Volume of grey matter in Crus I Cerebellum (vermis)
25903	Volume of grey matter in Crus II Cerebellum (left)
25905	Volume of grey matter in Crus II Cerebellum (right)
25904	Volume of grey matter in Crus II Cerebellum (vermis)
25844	Volume of grey matter in Cuneal Cortex (left)
25845	Volume of grey matter in Cuneal Cortex (right)
25830	Volume of grey matter in Frontal Medial Cortex (left)
25831	Volume of grey matter in Frontal Medial Cortex (right)
25862	Volume of grey matter in Frontal Operculum Cortex (left)
25863	Volume of grey matter in Frontal Operculum Cortex (right)
25846	Volume of grey matter in Frontal Orbital Cortex (left)
25847	Volume of grey matter in Frontal Orbital Cortex (right)
25782	Volume of grey matter in Frontal Pole (left)
25783	Volume of grey matter in Frontal Pole (right)
25870	Volume of grey matter in Heschl's Gyrus (includes H1 and H2) (left)
25871	Volume of grey matter in Heschl's Gyrus (includes H1 and H2) (right)
25886	Volume of grey matter in Hippocampus (left)
25887	Volume of grey matter in Hippocampus (right)
25893	Volume of grey matter in I-IV Cerebellum (left)
25894	Volume of grey matter in I-IV Cerebellum (right)
25915	Volume of grey matter in IX Cerebellum (left)
25917	Volume of grey matter in IX Cerebellum (right)
25916	Volume of grey matter in IX Cerebellum (vermis)
25792	Volume of grey matter in Inferior Frontal Gyrus, pars opercularis (left)
25793	Volume of grey matter in Inferior Frontal Gyrus, pars opercularis (right)
25790	Volume of grey matter in Inferior Frontal Gyrus, pars triangularis (left)
25791	Volume of grey matter in Inferior Frontal Gyrus, pars triangularis (right)
25808	Volume of grey matter in Inferior Temporal Gyrus, anterior division (left)
25809	Volume of grey matter in Inferior Temporal Gyrus, anterior division (right)
25810	Volume of grey matter in Inferior Temporal Gyrus, posterior division (left)
25811	Volume of grey matter in Inferior Temporal Gyrus, posterior division (right)
25812	Volume of grey matter in Inferior Temporal Gyrus, temporooccipital part (left)
25813	Volume of grey matter in Inferior Temporal Gyrus, temporooccipital part (right)
25784	Volume of grey matter in Insular Cortex (left)
25785	Volume of grey matter in Insular Cortex (right)
25828	Volume of grey matter in Intracalcarine Cortex (left)
25829	Volume of grey matter in Intracalcarine Cortex (right)
25832	Volume of grey matter in Juxtapositional Lobule Cortex (formerly Supplementary Motor Cortex) (left)
25833	Volume of grey matter in Juxtapositional Lobule Cortex (formerly Supplementary Motor Cortex) (right)
25826	Volume of grey matter in Lateral Occipital Cortex, inferior division (left)
25827	Volume of grey matter in Lateral Occipital Cortex, inferior division (right)
25824	Volume of grey matter in Lateral Occipital Cortex, superior division (left)
25825	Volume of grey matter in Lateral Occipital Cortex, superior division (right)
25852	Volume of grey matter in Lingual Gyrus (left)
25853	Volume of grey matter in Lingual Gyrus (right)
25788	Volume of grey matter in Middle Frontal Gyrus (left)
25789	Volume of grey matter in Middle Frontal Gyrus (right)
25802	Volume of grey matter in Middle Temporal Gyrus, anterior division (left)
25803	Volume of grey matter in Middle Temporal Gyrus, anterior division (right)
25804	Volume of grey matter in Middle Temporal Gyrus, posterior division (left)
25805	Volume of grey matter in Middle Temporal Gyrus, posterior division (right)
25806	Volume of grey matter in Middle Temporal Gyrus, temporooccipital part (left)
25807	Volume of grey matter in Middle Temporal Gyrus, temporooccipital part (right)
25860	Volume of grey matter in Occipital Fusiform Gyrus (left)
25861	Volume of grey matter in Occipital Fusiform Gyrus (right)
25876	Volume of grey matter in Occipital Pole (left)
25877	Volume of grey matter in Occipital Pole (right)
25884	Volume of grey matter in Pallidum (left)
25885	Volume of grey matter in Pallidum (right)
25836	Volume of grey matter in Paracingulate Gyrus (left)
25837	Volume of grey matter in Paracingulate Gyrus (right)
25848	Volume of grey matter in Parahippocampal Gyrus, anterior division (left)
25849	Volume of grey matter in Parahippocampal Gyrus, anterior division (right)
25850	Volume of grey matter in Parahippocampal Gyrus, posterior division (left)
25851	Volume of grey matter in Parahippocampal Gyrus, posterior division (right)
25866	Volume of grey matter in Parietal Operculum Cortex (left)
25867	Volume of grey matter in Parietal Operculum Cortex (right)
25868	Volume of grey matter in Planum Polare (left)
25869	Volume of grey matter in Planum Polare (right)
25872	Volume of grey matter in Planum Temporale (left)
25873	Volume of grey matter in Planum Temporale (right)
25814	Volume of grey matter in Postcentral Gyrus (left)
25815	Volume of grey matter in Postcentral Gyrus (right)
25794	Volume of grey matter in Precentral Gyrus (left)
25795	Volume of grey matter in Precentral Gyrus (right)
25842	Volume of grey matter in Precuneous Cortex (left)
25843	Volume of grey matter in Precuneous Cortex (right)
25882	Volume of grey matter in Putamen (left)
25883	Volume of grey matter in Putamen (right)
25834	Volume of grey matter in Subcallosal Cortex (left)
25835	Volume of grey matter in Subcallosal Cortex (right)
25786	Volume of grey matter in Superior Frontal Gyrus (left)
25787	Volume of grey matter in Superior Frontal Gyrus (right)
25816	Volume of grey matter in Superior Parietal Lobule (left)
25817	Volume of grey matter in Superior Parietal Lobule (right)
25798	Volume of grey matter in Superior Temporal Gyrus, anterior division (left)
25799	Volume of grey matter in Superior Temporal Gyrus, anterior division (right)
25800	Volume of grey matter in Superior Temporal Gyrus, posterior division (left)
25801	Volume of grey matter in Superior Temporal Gyrus, posterior division (right)
25874	Volume of grey matter in Supracalcarine Cortex (left)
25875	Volume of grey matter in Supracalcarine Cortex (right)
25818	Volume of grey matter in Supramarginal Gyrus, anterior division (left)
25819	Volume of grey matter in Supramarginal Gyrus, anterior division (right)
25820	Volume of grey matter in Supramarginal Gyrus, posterior division (left)
25821	Volume of grey matter in Supramarginal Gyrus, posterior division (right)
25854	Volume of grey matter in Temporal Fusiform Cortex, anterior division (left)
25855	Volume of grey matter in Temporal Fusiform Cortex, anterior division (right)
25856	Volume of grey matter in Temporal Fusiform Cortex, posterior division (left)
25857	Volume of grey matter in Temporal Fusiform Cortex, posterior division (right)
25858	Volume of grey matter in Temporal Occipital Fusiform Cortex (left)
25859	Volume of grey matter in Temporal Occipital Fusiform Cortex (right)
25796	Volume of grey matter in Temporal Pole (left)
25797	Volume of grey matter in Temporal Pole (right)
25878	Volume of grey matter in Thalamus (left)
25879	Volume of grey matter in Thalamus (right)
25895	Volume of grey matter in V Cerebellum (left)
25896	Volume of grey matter in V Cerebellum (right)
25897	Volume of grey matter in VI Cerebellum (left)
25899	Volume of grey matter in VI Cerebellum (right)
25898	Volume of grey matter in VI Cerebellum (vermis)
25909	Volume of grey matter in VIIIa Cerebellum (left)
25911	Volume of grey matter in VIIIa Cerebellum (right)
25910	Volume of grey matter in VIIIa Cerebellum (vermis)
25912	Volume of grey matter in VIIIb Cerebellum (left)
25914	Volume of grey matter in VIIIb Cerebellum (right)
25913	Volume of grey matter in VIIIb Cerebellum (vermis)
25906	Volume of grey matter in VIIb Cerebellum (left)
25908	Volume of grey matter in VIIb Cerebellum (right)
25907	Volume of grey matter in VIIb Cerebellum (vermis)
25890	Volume of grey matter in Ventral Striatum (left)
25891	Volume of grey matter in Ventral Striatum (right)
25918	Volume of grey matter in X Cerebellum (left)
25919	Volume of grey matter in X Cerebellum (vermis)
25920	Volume of grey matter in X Cerebellum (right)
25023	Volume of accumbens (left)
25024	Volume of accumbens (right)
25021	Volume of amygdala (left)
25022	Volume of amygdala (right)
25013	Volume of caudate (left)
25014	Volume of caudate (right)
25019	Volume of hippocampus (left)
25020	Volume of hippocampus (right)
25017	Volume of pallidum (left)
25018	Volume of pallidum (right)
25015	Volume of putamen (left)
25016	Volume of putamen (right)
25011	Volume of thalamus (left)
25012	Volume of thalamus (right)
26501	Mean intensity of 3rd-Ventricle (whole brain)
26502	Mean intensity of 4th-Ventricle (whole brain)
26503	Mean intensity of 5th-Ventricle (whole brain)
26548	Mean intensity of Accumbens-area (left hemisphere)
26579	Mean intensity of Accumbens-area (right hemisphere)
26547	Mean intensity of Amygdala (left hemisphere)
26578	Mean intensity of Amygdala (right hemisphere)
26504	Mean intensity of Brain-Stem (whole brain)
26513	Mean intensity of CC-Anterior (whole brain)
26511	Mean intensity of CC-Central (whole brain)
26512	Mean intensity of CC-Mid-Anterior (whole brain)
26510	Mean intensity of CC-Mid-Posterior (whole brain)
26509	Mean intensity of CC-Posterior (whole brain)
26505	Mean intensity of CSF (whole brain)
26543	Mean intensity of Caudate (left hemisphere)
26574	Mean intensity of Caudate (right hemisphere)
26541	Mean intensity of Cerebellum-Cortex (left hemisphere)
26572	Mean intensity of Cerebellum-Cortex (right hemisphere)
26540	Mean intensity of Cerebellum-White-Matter (left hemisphere)
26571	Mean intensity of Cerebellum-White-Matter (right hemisphere)
26546	Mean intensity of Hippocampus (left hemisphere)
26577	Mean intensity of Hippocampus (right hemisphere)
26539	Mean intensity of Inf-Lat-Vent (left hemisphere)
26570	Mean intensity of Inf-Lat-Vent (right hemisphere)
26538	Mean intensity of Lateral-Ventricle (left hemisphere)
26569	Mean intensity of Lateral-Ventricle (right hemisphere)
26508	Mean intensity of Optic-Chiasm (whole brain)
26545	Mean intensity of Pallidum (left hemisphere)
26576	Mean intensity of Pallidum (right hemisphere)
26544	Mean intensity of Putamen (left hemisphere)
26575	Mean intensity of Putamen (right hemisphere)
26542	Mean intensity of Thalamus-Proper (left hemisphere)
26573	Mean intensity of Thalamus-Proper (right hemisphere)
26549	Mean intensity of VentralDC (left hemisphere)
26580	Mean intensity of VentralDC (right hemisphere)
26506	Mean intensity of WM-hypointensities (whole brain)
26551	Mean intensity of choroid-plexus (left hemisphere)
26582	Mean intensity of choroid-plexus (right hemisphere)
26507	Mean intensity of non-WM-hypointensities (whole brain)
26550	Mean intensity of vessel (left hemisphere)
26581	Mean intensity of vessel (right hemisphere)
26568	Number of HolesBeforeFixing (left hemisphere)
26599	Number of HolesBeforeFixing (right hemisphere)
26523	Volume of 3rd-Ventricle (whole brain)
26524	Volume of 4th-Ventricle (whole brain)
26525	Volume of 5th-Ventricle (whole brain)
26564	Volume of Accumbens-area (left hemisphere)
26595	Volume of Accumbens-area (right hemisphere)
26563	Volume of Amygdala (left hemisphere)
26594	Volume of Amygdala (right hemisphere)
26526	Volume of Brain-Stem (whole brain)
26514	Volume of BrainSeg (whole brain)
26515	Volume of BrainSegNotVent (whole brain)
26516	Volume of BrainSegNotVentSurf (whole brain)
26535	Volume of CC-Anterior (whole brain)
26533	Volume of CC-Central (whole brain)
26534	Volume of CC-Mid-Anterior (whole brain)
26532	Volume of CC-Mid-Posterior (whole brain)
26531	Volume of CC-Posterior (whole brain)
26527	Volume of CSF (whole brain)
26559	Volume of Caudate (left hemisphere)
26590	Volume of Caudate (right hemisphere)
26557	Volume of Cerebellum-Cortex (left hemisphere)
26588	Volume of Cerebellum-Cortex (right hemisphere)
26556	Volume of Cerebellum-White-Matter (left hemisphere)
26587	Volume of Cerebellum-White-Matter (right hemisphere)
26553	Volume of CerebralWhiteMatter (left hemisphere)
26584	Volume of CerebralWhiteMatter (right hemisphere)
26552	Volume of Cortex (left hemisphere)
26583	Volume of Cortex (right hemisphere)
26521	Volume of EstimatedTotalIntraCranial (whole brain)
26562	Volume of Hippocampus (left hemisphere)
26593	Volume of Hippocampus (right hemisphere)
26555	Volume of Inf-Lat-Vent (left hemisphere)
26586	Volume of Inf-Lat-Vent (right hemisphere)
26554	Volume of Lateral-Ventricle (left hemisphere)
26585	Volume of Lateral-Ventricle (right hemisphere)
26530	Volume of Optic-Chiasm (whole brain)
26561	Volume of Pallidum (left hemisphere)
26592	Volume of Pallidum (right hemisphere)
26560	Volume of Putamen (left hemisphere)
26591	Volume of Putamen (right hemisphere)
26517	Volume of SubCortGray (whole brain)
26519	Volume of SupraTentorial (whole brain)
26520	Volume of SupraTentorialNotVent (whole brain)
26558	Volume of Thalamus-Proper (left hemisphere)
26589	Volume of Thalamus-Proper (right hemisphere)
26518	Volume of TotalGray (whole brain)
26565	Volume of VentralDC (left hemisphere)
26596	Volume of VentralDC (right hemisphere)
26522	Volume of VentricleChoroid (whole brain)
26528	Volume of WM-hypointensities (whole brain)
26567	Volume of choroid-plexus (left hemisphere)
26598	Volume of choroid-plexus (right hemisphere)
27059	Area of BA1 (left hemisphere)
27101	Area of BA1 (right hemisphere)
27060	Area of BA2 (left hemisphere)
27102	Area of BA2 (right hemisphere)
27061	Area of BA3a (left hemisphere)
27103	Area of BA3a (right hemisphere)
27062	Area of BA3b (left hemisphere)
27104	Area of BA3b (right hemisphere)
27066	Area of BA44 (left hemisphere)
27108	Area of BA44 (right hemisphere)
27067	Area of BA45 (left hemisphere)
27109	Area of BA45 (right hemisphere)
27063	Area of BA4a (left hemisphere)
27105	Area of BA4a (right hemisphere)
27064	Area of BA4p (left hemisphere)
27106	Area of BA4p (right hemisphere)
27065	Area of BA6 (left hemisphere)
27107	Area of BA6 (right hemisphere)
27070	Area of MT (left hemisphere)
27112	Area of MT (right hemisphere)
27068	Area of V1 (left hemisphere)
27110	Area of V1 (right hemisphere)
27069	Area of V2 (left hemisphere)
27111	Area of V2 (right hemisphere)
27072	Area of entorhinal (left hemisphere)
27114	Area of entorhinal (right hemisphere)
27071	Area of perirhinal (left hemisphere)
27113	Area of perirhinal (right hemisphere)
27073	Mean thickness of BA1 (left hemisphere)
27115	Mean thickness of BA1 (right hemisphere)
27074	Mean thickness of BA2 (left hemisphere)
27116	Mean thickness of BA2 (right hemisphere)
27075	Mean thickness of BA3a (left hemisphere)
27117	Mean thickness of BA3a (right hemisphere)
27076	Mean thickness of BA3b (left hemisphere)
27118	Mean thickness of BA3b (right hemisphere)
27080	Mean thickness of BA44 (left hemisphere)
27122	Mean thickness of BA44 (right hemisphere)
27081	Mean thickness of BA45 (left hemisphere)
27123	Mean thickness of BA45 (right hemisphere)
27077	Mean thickness of BA4a (left hemisphere)
27119	Mean thickness of BA4a (right hemisphere)
27078	Mean thickness of BA4p (left hemisphere)
27120	Mean thickness of BA4p (right hemisphere)
27079	Mean thickness of BA6 (left hemisphere)
27121	Mean thickness of BA6 (right hemisphere)
27084	Mean thickness of MT (left hemisphere)
27126	Mean thickness of MT (right hemisphere)
27082	Mean thickness of V1 (left hemisphere)
27124	Mean thickness of V1 (right hemisphere)
27083	Mean thickness of V2 (left hemisphere)
27125	Mean thickness of V2 (right hemisphere)
27086	Mean thickness of entorhinal (left hemisphere)
27128	Mean thickness of entorhinal (right hemisphere)
27085	Mean thickness of perirhinal (left hemisphere)
27127	Mean thickness of perirhinal (right hemisphere)
27087	Volume of BA1 (left hemisphere)
27129	Volume of BA1 (right hemisphere)
27088	Volume of BA2 (left hemisphere)
27130	Volume of BA2 (right hemisphere)
27089	Volume of BA3a (left hemisphere)
27131	Volume of BA3a (right hemisphere)
27090	Volume of BA3b (left hemisphere)
27132	Volume of BA3b (right hemisphere)
27094	Volume of BA44 (left hemisphere)
27136	Volume of BA44 (right hemisphere)
27095	Volume of BA45 (left hemisphere)
27137	Volume of BA45 (right hemisphere)
27091	Volume of BA4a (left hemisphere)
27133	Volume of BA4a (right hemisphere)
27092	Volume of BA4p (left hemisphere)
27134	Volume of BA4p (right hemisphere)
27093	Volume of BA6 (left hemisphere)
27135	Volume of BA6 (right hemisphere)
27098	Volume of MT (left hemisphere)
27140	Volume of MT (right hemisphere)
27096	Volume of V1 (left hemisphere)
27138	Volume of V1 (right hemisphere)
27097	Volume of V2 (left hemisphere)
27139	Volume of V2 (right hemisphere)
27100	Volume of entorhinal (left hemisphere)
27142	Volume of entorhinal (right hemisphere)
27099	Volume of perirhinal (left hemisphere)
27141	Volume of perirhinal (right hemisphere)
27334	Area of G+S-cingul-Ant (left hemisphere)
27556	Area of G+S-cingul-Ant (right hemisphere)
27335	Area of G+S-cingul-Mid-Ant (left hemisphere)
27557	Area of G+S-cingul-Mid-Ant (right hemisphere)
27336	Area of G+S-cingul-Mid-Post (left hemisphere)
27558	Area of G+S-cingul-Mid-Post (right hemisphere)
27329	Area of G+S-frontomargin (left hemisphere)
27551	Area of G+S-frontomargin (right hemisphere)
27330	Area of G+S-occipital-inf (left hemisphere)
27552	Area of G+S-occipital-inf (right hemisphere)
27331	Area of G+S-paracentral (left hemisphere)
27553	Area of G+S-paracentral (right hemisphere)
27332	Area of G+S-subcentral (left hemisphere)
27554	Area of G+S-subcentral (right hemisphere)
27333	Area of G+S-transv-frontopol (left hemisphere)
27555	Area of G+S-transv-frontopol (right hemisphere)
27345	Area of G-Ins-lg+S-cent-ins (left hemisphere)
27567	Area of G-Ins-lg+S-cent-ins (right hemisphere)
27337	Area of G-cingul-Post-dorsal (left hemisphere)
27559	Area of G-cingul-Post-dorsal (right hemisphere)
27338	Area of G-cingul-Post-ventral (left hemisphere)
27560	Area of G-cingul-Post-ventral (right hemisphere)
27339	Area of G-cuneus (left hemisphere)
27561	Area of G-cuneus (right hemisphere)
27340	Area of G-front-inf-Opercular (left hemisphere)
27562	Area of G-front-inf-Opercular (right hemisphere)
27341	Area of G-front-inf-Orbital (left hemisphere)
27563	Area of G-front-inf-Orbital (right hemisphere)
27342	Area of G-front-inf-Triangul (left hemisphere)
27564	Area of G-front-inf-Triangul (right hemisphere)
27343	Area of G-front-middle (left hemisphere)
27565	Area of G-front-middle (right hemisphere)
27344	Area of G-front-sup (left hemisphere)
27566	Area of G-front-sup (right hemisphere)
27346	Area of G-insular-short (left hemisphere)
27568	Area of G-insular-short (right hemisphere)
27349	Area of G-oc-temp-lat-fusifor (left hemisphere)
27571	Area of G-oc-temp-lat-fusifor (right hemisphere)
27350	Area of G-oc-temp-med-Lingual (left hemisphere)
27572	Area of G-oc-temp-med-Lingual (right hemisphere)
27351	Area of G-oc-temp-med-Parahip (left hemisphere)
27573	Area of G-oc-temp-med-Parahip (right hemisphere)
27347	Area of G-occipital-middle (left hemisphere)
27569	Area of G-occipital-middle (right hemisphere)
27348	Area of G-occipital-sup (left hemisphere)
27570	Area of G-occipital-sup (right hemisphere)
27352	Area of G-orbital (left hemisphere)
27574	Area of G-orbital (right hemisphere)
27353	Area of G-pariet-inf-Angular (left hemisphere)
27575	Area of G-pariet-inf-Angular (right hemisphere)
27354	Area of G-pariet-inf-Supramar (left hemisphere)
27576	Area of G-pariet-inf-Supramar (right hemisphere)
27355	Area of G-parietal-sup (left hemisphere)
27577	Area of G-parietal-sup (right hemisphere)
27356	Area of G-postcentral (left hemisphere)
27578	Area of G-postcentral (right hemisphere)
27357	Area of G-precentral (left hemisphere)
27579	Area of G-precentral (right hemisphere)
27358	Area of G-precuneus (left hemisphere)
27580	Area of G-precuneus (right hemisphere)
27359	Area of G-rectus (left hemisphere)
27581	Area of G-rectus (right hemisphere)
27360	Area of G-subcallosal (left hemisphere)
27582	Area of G-subcallosal (right hemisphere)
27361	Area of G-temp-sup-G-T-transv (left hemisphere)
27583	Area of G-temp-sup-G-T-transv (right hemisphere)
27362	Area of G-temp-sup-Lateral (left hemisphere)
27584	Area of G-temp-sup-Lateral (right hemisphere)
27363	Area of G-temp-sup-Plan-polar (left hemisphere)
27585	Area of G-temp-sup-Plan-polar (right hemisphere)
27364	Area of G-temp-sup-Plan-tempo (left hemisphere)
27586	Area of G-temp-sup-Plan-tempo (right hemisphere)
27365	Area of G-temporal-inf (left hemisphere)
27587	Area of G-temporal-inf (right hemisphere)
27366	Area of G-temporal-middle (left hemisphere)
27588	Area of G-temporal-middle (right hemisphere)
27367	Area of Lat-Fis-ant-Horizont (left hemisphere)
27589	Area of Lat-Fis-ant-Horizont (right hemisphere)
27368	Area of Lat-Fis-ant-Vertical (left hemisphere)
27590	Area of Lat-Fis-ant-Vertical (right hemisphere)
27369	Area of Lat-Fis-post (left hemisphere)
27591	Area of Lat-Fis-post (right hemisphere)
27370	Area of Pole-occipital (left hemisphere)
27592	Area of Pole-occipital (right hemisphere)
27371	Area of Pole-temporal (left hemisphere)
27593	Area of Pole-temporal (right hemisphere)
27372	Area of S-calcarine (left hemisphere)
27594	Area of S-calcarine (right hemisphere)
27373	Area of S-central (left hemisphere)
27595	Area of S-central (right hemisphere)
27374	Area of S-cingul-Marginalis (left hemisphere)
27596	Area of S-cingul-Marginalis (right hemisphere)
27375	Area of S-circular-insula-ant (left hemisphere)
27597	Area of S-circular-insula-ant (right hemisphere)
27376	Area of S-circular-insula-inf (left hemisphere)
27598	Area of S-circular-insula-inf (right hemisphere)
27377	Area of S-circular-insula-sup (left hemisphere)
27599	Area of S-circular-insula-sup (right hemisphere)
27378	Area of S-collat-transv-ant (left hemisphere)
27600	Area of S-collat-transv-ant (right hemisphere)
27379	Area of S-collat-transv-post (left hemisphere)
27601	Area of S-collat-transv-post (right hemisphere)
27380	Area of S-front-inf (left hemisphere)
27602	Area of S-front-inf (right hemisphere)
27381	Area of S-front-middle (left hemisphere)
27603	Area of S-front-middle (right hemisphere)
27382	Area of S-front-sup (left hemisphere)
27604	Area of S-front-sup (right hemisphere)
27383	Area of S-interm-prim-Jensen (left hemisphere)
27605	Area of S-interm-prim-Jensen (right hemisphere)
27384	Area of S-intrapariet+P-trans (left hemisphere)
27606	Area of S-intrapariet+P-trans (right hemisphere)
27385	Area of S-oc-middle+Lunatus (left hemisphere)
27607	Area of S-oc-middle+Lunatus (right hemisphere)
27386	Area of S-oc-sup+transversal (left hemisphere)
27608	Area of S-oc-sup+transversal (right hemisphere)
27388	Area of S-oc-temp-lat (left hemisphere)
27610	Area of S-oc-temp-lat (right hemisphere)
27389	Area of S-oc-temp-med+Lingual (left hemisphere)
27611	Area of S-oc-temp-med+Lingual (right hemisphere)
27387	Area of S-occipital-ant (left hemisphere)
27609	Area of S-occipital-ant (right hemisphere)
27392	Area of S-orbital-H-Shaped (left hemisphere)
27614	Area of S-orbital-H-Shaped (right hemisphere)
27390	Area of S-orbital-lateral (left hemisphere)
27612	Area of S-orbital-lateral (right hemisphere)
27391	Area of S-orbital-med-olfact (left hemisphere)
27613	Area of S-orbital-med-olfact (right hemisphere)
27393	Area of S-parieto-occipital (left hemisphere)
27615	Area of S-parieto-occipital (right hemisphere)
27394	Area of S-pericallosal (left hemisphere)
27616	Area of S-pericallosal (right hemisphere)
27395	Area of S-postcentral (left hemisphere)
27617	Area of S-postcentral (right hemisphere)
27396	Area of S-precentral-inf-part (left hemisphere)
27618	Area of S-precentral-inf-part (right hemisphere)
27397	Area of S-precentral-sup-part (left hemisphere)
27619	Area of S-precentral-sup-part (right hemisphere)
27398	Area of S-suborbital (left hemisphere)
27620	Area of S-suborbital (right hemisphere)
27399	Area of S-subparietal (left hemisphere)
27621	Area of S-subparietal (right hemisphere)
27400	Area of S-temporal-inf (left hemisphere)
27622	Area of S-temporal-inf (right hemisphere)
27401	Area of S-temporal-sup (left hemisphere)
27623	Area of S-temporal-sup (right hemisphere)
27402	Area of S-temporal-transverse (left hemisphere)
27624	Area of S-temporal-transverse (right hemisphere)
27408	Mean thickness of G+S-cingul-Ant (left hemisphere)
27630	Mean thickness of G+S-cingul-Ant (right hemisphere)
27409	Mean thickness of G+S-cingul-Mid-Ant (left hemisphere)
27631	Mean thickness of G+S-cingul-Mid-Ant (right hemisphere)
27410	Mean thickness of G+S-cingul-Mid-Post (left hemisphere)
27632	Mean thickness of G+S-cingul-Mid-Post (right hemisphere)
27403	Mean thickness of G+S-frontomargin (left hemisphere)
27625	Mean thickness of G+S-frontomargin (right hemisphere)
27404	Mean thickness of G+S-occipital-inf (left hemisphere)
27626	Mean thickness of G+S-occipital-inf (right hemisphere)
27405	Mean thickness of G+S-paracentral (left hemisphere)
27627	Mean thickness of G+S-paracentral (right hemisphere)
27406	Mean thickness of G+S-subcentral (left hemisphere)
27628	Mean thickness of G+S-subcentral (right hemisphere)
27407	Mean thickness of G+S-transv-frontopol (left hemisphere)
27629	Mean thickness of G+S-transv-frontopol (right hemisphere)
27419	Mean thickness of G-Ins-lg+S-cent-ins (left hemisphere)
27641	Mean thickness of G-Ins-lg+S-cent-ins (right hemisphere)
27411	Mean thickness of G-cingul-Post-dorsal (left hemisphere)
27633	Mean thickness of G-cingul-Post-dorsal (right hemisphere)
27412	Mean thickness of G-cingul-Post-ventral (left hemisphere)
27634	Mean thickness of G-cingul-Post-ventral (right hemisphere)
27413	Mean thickness of G-cuneus (left hemisphere)
27635	Mean thickness of G-cuneus (right hemisphere)
27414	Mean thickness of G-front-inf-Opercular (left hemisphere)
27636	Mean thickness of G-front-inf-Opercular (right hemisphere)
27415	Mean thickness of G-front-inf-Orbital (left hemisphere)
27637	Mean thickness of G-front-inf-Orbital (right hemisphere)
27416	Mean thickness of G-front-inf-Triangul (left hemisphere)
27638	Mean thickness of G-front-inf-Triangul (right hemisphere)
27417	Mean thickness of G-front-middle (left hemisphere)
27639	Mean thickness of G-front-middle (right hemisphere)
27418	Mean thickness of G-front-sup (left hemisphere)
27640	Mean thickness of G-front-sup (right hemisphere)
27420	Mean thickness of G-insular-short (left hemisphere)
27642	Mean thickness of G-insular-short (right hemisphere)
27423	Mean thickness of G-oc-temp-lat-fusifor (left hemisphere)
27645	Mean thickness of G-oc-temp-lat-fusifor (right hemisphere)
27424	Mean thickness of G-oc-temp-med-Lingual (left hemisphere)
27646	Mean thickness of G-oc-temp-med-Lingual (right hemisphere)
27425	Mean thickness of G-oc-temp-med-Parahip (left hemisphere)
27647	Mean thickness of G-oc-temp-med-Parahip (right hemisphere)
27421	Mean thickness of G-occipital-middle (left hemisphere)
27643	Mean thickness of G-occipital-middle (right hemisphere)
27422	Mean thickness of G-occipital-sup (left hemisphere)
27644	Mean thickness of G-occipital-sup (right hemisphere)
27426	Mean thickness of G-orbital (left hemisphere)
27648	Mean thickness of G-orbital (right hemisphere)
27427	Mean thickness of G-pariet-inf-Angular (left hemisphere)
27649	Mean thickness of G-pariet-inf-Angular (right hemisphere)
27428	Mean thickness of G-pariet-inf-Supramar (left hemisphere)
27650	Mean thickness of G-pariet-inf-Supramar (right hemisphere)
27429	Mean thickness of G-parietal-sup (left hemisphere)
27651	Mean thickness of G-parietal-sup (right hemisphere)
27430	Mean thickness of G-postcentral (left hemisphere)
27652	Mean thickness of G-postcentral (right hemisphere)
27431	Mean thickness of G-precentral (left hemisphere)
27653	Mean thickness of G-precentral (right hemisphere)
27432	Mean thickness of G-precuneus (left hemisphere)
27654	Mean thickness of G-precuneus (right hemisphere)
27433	Mean thickness of G-rectus (left hemisphere)
27655	Mean thickness of G-rectus (right hemisphere)
27434	Mean thickness of G-subcallosal (left hemisphere)
27656	Mean thickness of G-subcallosal (right hemisphere)
27435	Mean thickness of G-temp-sup-G-T-transv (left hemisphere)
27657	Mean thickness of G-temp-sup-G-T-transv (right hemisphere)
27436	Mean thickness of G-temp-sup-Lateral (left hemisphere)
27658	Mean thickness of G-temp-sup-Lateral (right hemisphere)
27437	Mean thickness of G-temp-sup-Plan-polar (left hemisphere)
27659	Mean thickness of G-temp-sup-Plan-polar (right hemisphere)
27438	Mean thickness of G-temp-sup-Plan-tempo (left hemisphere)
27660	Mean thickness of G-temp-sup-Plan-tempo (right hemisphere)
27439	Mean thickness of G-temporal-inf (left hemisphere)
27661	Mean thickness of G-temporal-inf (right hemisphere)
27440	Mean thickness of G-temporal-middle (left hemisphere)
27662	Mean thickness of G-temporal-middle (right hemisphere)
27441	Mean thickness of Lat-Fis-ant-Horizont (left hemisphere)
27663	Mean thickness of Lat-Fis-ant-Horizont (right hemisphere)
27442	Mean thickness of Lat-Fis-ant-Vertical (left hemisphere)
27664	Mean thickness of Lat-Fis-ant-Vertical (right hemisphere)
27443	Mean thickness of Lat-Fis-post (left hemisphere)
27665	Mean thickness of Lat-Fis-post (right hemisphere)
27444	Mean thickness of Pole-occipital (left hemisphere)
27666	Mean thickness of Pole-occipital (right hemisphere)
27445	Mean thickness of Pole-temporal (left hemisphere)
27667	Mean thickness of Pole-temporal (right hemisphere)
27446	Mean thickness of S-calcarine (left hemisphere)
27668	Mean thickness of S-calcarine (right hemisphere)
27447	Mean thickness of S-central (left hemisphere)
27669	Mean thickness of S-central (right hemisphere)
27448	Mean thickness of S-cingul-Marginalis (left hemisphere)
27670	Mean thickness of S-cingul-Marginalis (right hemisphere)
27449	Mean thickness of S-circular-insula-ant (left hemisphere)
27671	Mean thickness of S-circular-insula-ant (right hemisphere)
27450	Mean thickness of S-circular-insula-inf (left hemisphere)
27672	Mean thickness of S-circular-insula-inf (right hemisphere)
27451	Mean thickness of S-circular-insula-sup (left hemisphere)
27673	Mean thickness of S-circular-insula-sup (right hemisphere)
27452	Mean thickness of S-collat-transv-ant (left hemisphere)
27674	Mean thickness of S-collat-transv-ant (right hemisphere)
27453	Mean thickness of S-collat-transv-post (left hemisphere)
27675	Mean thickness of S-collat-transv-post (right hemisphere)
27454	Mean thickness of S-front-inf (left hemisphere)
27676	Mean thickness of S-front-inf (right hemisphere)
27455	Mean thickness of S-front-middle (left hemisphere)
27677	Mean thickness of S-front-middle (right hemisphere)
27456	Mean thickness of S-front-sup (left hemisphere)
27678	Mean thickness of S-front-sup (right hemisphere)
27457	Mean thickness of S-interm-prim-Jensen (left hemisphere)
27679	Mean thickness of S-interm-prim-Jensen (right hemisphere)
27458	Mean thickness of S-intrapariet+P-trans (left hemisphere)
27680	Mean thickness of S-intrapariet+P-trans (right hemisphere)
27459	Mean thickness of S-oc-middle+Lunatus (left hemisphere)
27681	Mean thickness of S-oc-middle+Lunatus (right hemisphere)
27460	Mean thickness of S-oc-sup+transversal (left hemisphere)
27682	Mean thickness of S-oc-sup+transversal (right hemisphere)
27462	Mean thickness of S-oc-temp-lat (left hemisphere)
27684	Mean thickness of S-oc-temp-lat (right hemisphere)
27463	Mean thickness of S-oc-temp-med+Lingual (left hemisphere)
27685	Mean thickness of S-oc-temp-med+Lingual (right hemisphere)
27461	Mean thickness of S-occipital-ant (left hemisphere)
27683	Mean thickness of S-occipital-ant (right hemisphere)
27466	Mean thickness of S-orbital-H-Shaped (left hemisphere)
27688	Mean thickness of S-orbital-H-Shaped (right hemisphere)
27464	Mean thickness of S-orbital-lateral (left hemisphere)
27686	Mean thickness of S-orbital-lateral (right hemisphere)
27465	Mean thickness of S-orbital-med-olfact (left hemisphere)
27687	Mean thickness of S-orbital-med-olfact (right hemisphere)
27467	Mean thickness of S-parieto-occipital (left hemisphere)
27689	Mean thickness of S-parieto-occipital (right hemisphere)
27468	Mean thickness of S-pericallosal (left hemisphere)
27690	Mean thickness of S-pericallosal (right hemisphere)
27469	Mean thickness of S-postcentral (left hemisphere)
27691	Mean thickness of S-postcentral (right hemisphere)
27470	Mean thickness of S-precentral-inf-part (left hemisphere)
27692	Mean thickness of S-precentral-inf-part (right hemisphere)
27471	Mean thickness of S-precentral-sup-part (left hemisphere)
27693	Mean thickness of S-precentral-sup-part (right hemisphere)
27472	Mean thickness of S-suborbital (left hemisphere)
27694	Mean thickness of S-suborbital (right hemisphere)
27473	Mean thickness of S-subparietal (left hemisphere)
27695	Mean thickness of S-subparietal (right hemisphere)
27474	Mean thickness of S-temporal-inf (left hemisphere)
27696	Mean thickness of S-temporal-inf (right hemisphere)
27475	Mean thickness of S-temporal-sup (left hemisphere)
27697	Mean thickness of S-temporal-sup (right hemisphere)
27476	Mean thickness of S-temporal-transverse (left hemisphere)
27698	Mean thickness of S-temporal-transverse (right hemisphere)
27482	Volume of G+S-cingul-Ant (left hemisphere)
27704	Volume of G+S-cingul-Ant (right hemisphere)
27483	Volume of G+S-cingul-Mid-Ant (left hemisphere)
27705	Volume of G+S-cingul-Mid-Ant (right hemisphere)
27484	Volume of G+S-cingul-Mid-Post (left hemisphere)
27706	Volume of G+S-cingul-Mid-Post (right hemisphere)
27477	Volume of G+S-frontomargin (left hemisphere)
27699	Volume of G+S-frontomargin (right hemisphere)
27478	Volume of G+S-occipital-inf (left hemisphere)
27700	Volume of G+S-occipital-inf (right hemisphere)
27479	Volume of G+S-paracentral (left hemisphere)
27701	Volume of G+S-paracentral (right hemisphere)
27480	Volume of G+S-subcentral (left hemisphere)
27702	Volume of G+S-subcentral (right hemisphere)
27481	Volume of G+S-transv-frontopol (left hemisphere)
27703	Volume of G+S-transv-frontopol (right hemisphere)
27493	Volume of G-Ins-lg+S-cent-ins (left hemisphere)
27715	Volume of G-Ins-lg+S-cent-ins (right hemisphere)
27485	Volume of G-cingul-Post-dorsal (left hemisphere)
27707	Volume of G-cingul-Post-dorsal (right hemisphere)
27486	Volume of G-cingul-Post-ventral (left hemisphere)
27708	Volume of G-cingul-Post-ventral (right hemisphere)
27487	Volume of G-cuneus (left hemisphere)
27709	Volume of G-cuneus (right hemisphere)
27488	Volume of G-front-inf-Opercular (left hemisphere)
27710	Volume of G-front-inf-Opercular (right hemisphere)
27489	Volume of G-front-inf-Orbital (left hemisphere)
27711	Volume of G-front-inf-Orbital (right hemisphere)
27490	Volume of G-front-inf-Triangul (left hemisphere)
27712	Volume of G-front-inf-Triangul (right hemisphere)
27491	Volume of G-front-middle (left hemisphere)
27713	Volume of G-front-middle (right hemisphere)
27492	Volume of G-front-sup (left hemisphere)
27714	Volume of G-front-sup (right hemisphere)
27494	Volume of G-insular-short (left hemisphere)
27716	Volume of G-insular-short (right hemisphere)
27497	Volume of G-oc-temp-lat-fusifor (left hemisphere)
27719	Volume of G-oc-temp-lat-fusifor (right hemisphere)
27498	Volume of G-oc-temp-med-Lingual (left hemisphere)
27720	Volume of G-oc-temp-med-Lingual (right hemisphere)
27499	Volume of G-oc-temp-med-Parahip (left hemisphere)
27721	Volume of G-oc-temp-med-Parahip (right hemisphere)
27495	Volume of G-occipital-middle (left hemisphere)
27717	Volume of G-occipital-middle (right hemisphere)
27496	Volume of G-occipital-sup (left hemisphere)
27718	Volume of G-occipital-sup (right hemisphere)
27500	Volume of G-orbital (left hemisphere)
27722	Volume of G-orbital (right hemisphere)
27501	Volume of G-pariet-inf-Angular (left hemisphere)
27723	Volume of G-pariet-inf-Angular (right hemisphere)
27502	Volume of G-pariet-inf-Supramar (left hemisphere)
27724	Volume of G-pariet-inf-Supramar (right hemisphere)
27503	Volume of G-parietal-sup (left hemisphere)
27725	Volume of G-parietal-sup (right hemisphere)
27504	Volume of G-postcentral (left hemisphere)
27726	Volume of G-postcentral (right hemisphere)
27505	Volume of G-precentral (left hemisphere)
27727	Volume of G-precentral (right hemisphere)
27506	Volume of G-precuneus (left hemisphere)
27728	Volume of G-precuneus (right hemisphere)
27507	Volume of G-rectus (left hemisphere)
27729	Volume of G-rectus (right hemisphere)
27508	Volume of G-subcallosal (left hemisphere)
27730	Volume of G-subcallosal (right hemisphere)
27509	Volume of G-temp-sup-G-T-transv (left hemisphere)
27731	Volume of G-temp-sup-G-T-transv (right hemisphere)
27510	Volume of G-temp-sup-Lateral (left hemisphere)
27732	Volume of G-temp-sup-Lateral (right hemisphere)
27511	Volume of G-temp-sup-Plan-polar (left hemisphere)
27733	Volume of G-temp-sup-Plan-polar (right hemisphere)
27512	Volume of G-temp-sup-Plan-tempo (left hemisphere)
27734	Volume of G-temp-sup-Plan-tempo (right hemisphere)
27513	Volume of G-temporal-inf (left hemisphere)
27735	Volume of G-temporal-inf (right hemisphere)
27514	Volume of G-temporal-middle (left hemisphere)
27736	Volume of G-temporal-middle (right hemisphere)
27515	Volume of Lat-Fis-ant-Horizont (left hemisphere)
27737	Volume of Lat-Fis-ant-Horizont (right hemisphere)
27516	Volume of Lat-Fis-ant-Vertical (left hemisphere)
27738	Volume of Lat-Fis-ant-Vertical (right hemisphere)
27517	Volume of Lat-Fis-post (left hemisphere)
27739	Volume of Lat-Fis-post (right hemisphere)
27518	Volume of Pole-occipital (left hemisphere)
27740	Volume of Pole-occipital (right hemisphere)
27519	Volume of Pole-temporal (left hemisphere)
27741	Volume of Pole-temporal (right hemisphere)
27520	Volume of S-calcarine (left hemisphere)
27742	Volume of S-calcarine (right hemisphere)
27521	Volume of S-central (left hemisphere)
27743	Volume of S-central (right hemisphere)
27522	Volume of S-cingul-Marginalis (left hemisphere)
27744	Volume of S-cingul-Marginalis (right hemisphere)
27523	Volume of S-circular-insula-ant (left hemisphere)
27745	Volume of S-circular-insula-ant (right hemisphere)
27524	Volume of S-circular-insula-inf (left hemisphere)
27746	Volume of S-circular-insula-inf (right hemisphere)
27525	Volume of S-circular-insula-sup (left hemisphere)
27747	Volume of S-circular-insula-sup (right hemisphere)
27526	Volume of S-collat-transv-ant (left hemisphere)
27748	Volume of S-collat-transv-ant (right hemisphere)
27527	Volume of S-collat-transv-post (left hemisphere)
27749	Volume of S-collat-transv-post (right hemisphere)
27528	Volume of S-front-inf (left hemisphere)
27750	Volume of S-front-inf (right hemisphere)
27529	Volume of S-front-middle (left hemisphere)
27751	Volume of S-front-middle (right hemisphere)
27530	Volume of S-front-sup (left hemisphere)
27752	Volume of S-front-sup (right hemisphere)
27531	Volume of S-interm-prim-Jensen (left hemisphere)
27753	Volume of S-interm-prim-Jensen (right hemisphere)
27532	Volume of S-intrapariet+P-trans (left hemisphere)
27754	Volume of S-intrapariet+P-trans (right hemisphere)
27533	Volume of S-oc-middle+Lunatus (left hemisphere)
27755	Volume of S-oc-middle+Lunatus (right hemisphere)
27534	Volume of S-oc-sup+transversal (left hemisphere)
27756	Volume of S-oc-sup+transversal (right hemisphere)
27536	Volume of S-oc-temp-lat (left hemisphere)
27758	Volume of S-oc-temp-lat (right hemisphere)
27537	Volume of S-oc-temp-med+Lingual (left hemisphere)
27759	Volume of S-oc-temp-med+Lingual (right hemisphere)
27535	Volume of S-occipital-ant (left hemisphere)
27757	Volume of S-occipital-ant (right hemisphere)
27540	Volume of S-orbital-H-Shaped (left hemisphere)
27762	Volume of S-orbital-H-Shaped (right hemisphere)
27538	Volume of S-orbital-lateral (left hemisphere)
27760	Volume of S-orbital-lateral (right hemisphere)
27539	Volume of S-orbital-med-olfact (left hemisphere)
27761	Volume of S-orbital-med-olfact (right hemisphere)
27541	Volume of S-parieto-occipital (left hemisphere)
27763	Volume of S-parieto-occipital (right hemisphere)
27542	Volume of S-pericallosal (left hemisphere)
27764	Volume of S-pericallosal (right hemisphere)
27543	Volume of S-postcentral (left hemisphere)
27765	Volume of S-postcentral (right hemisphere)
27544	Volume of S-precentral-inf-part (left hemisphere)
27766	Volume of S-precentral-inf-part (right hemisphere)
27545	Volume of S-precentral-sup-part (left hemisphere)
27767	Volume of S-precentral-sup-part (right hemisphere)
27546	Volume of S-suborbital (left hemisphere)
27768	Volume of S-suborbital (right hemisphere)
27547	Volume of S-subparietal (left hemisphere)
27769	Volume of S-subparietal (right hemisphere)
27548	Volume of S-temporal-inf (left hemisphere)
27770	Volume of S-temporal-inf (right hemisphere)
27549	Volume of S-temporal-sup (left hemisphere)
27771	Volume of S-temporal-sup (right hemisphere)
27550	Volume of S-temporal-transverse (left hemisphere)
27772	Volume of S-temporal-transverse (right hemisphere)
27143	Area of caudalanteriorcingulate (left hemisphere)
27236	Area of caudalanteriorcingulate (right hemisphere)
27144	Area of caudalmiddlefrontal (left hemisphere)
27237	Area of caudalmiddlefrontal (right hemisphere)
27145	Area of cuneus (left hemisphere)
27238	Area of cuneus (right hemisphere)
27146	Area of entorhinal (left hemisphere)
27239	Area of entorhinal (right hemisphere)
27147	Area of fusiform (left hemisphere)
27240	Area of fusiform (right hemisphere)
27148	Area of inferiorparietal (left hemisphere)
27241	Area of inferiorparietal (right hemisphere)
27149	Area of inferiortemporal (left hemisphere)
27242	Area of inferiortemporal (right hemisphere)
27173	Area of insula (left hemisphere)
27266	Area of insula (right hemisphere)
27150	Area of isthmuscingulate (left hemisphere)
27243	Area of isthmuscingulate (right hemisphere)
27151	Area of lateraloccipital (left hemisphere)
27244	Area of lateraloccipital (right hemisphere)
27152	Area of lateralorbitofrontal (left hemisphere)
27245	Area of lateralorbitofrontal (right hemisphere)
27153	Area of lingual (left hemisphere)
27246	Area of lingual (right hemisphere)
27154	Area of medialorbitofrontal (left hemisphere)
27247	Area of medialorbitofrontal (right hemisphere)
27155	Area of middletemporal (left hemisphere)
27248	Area of middletemporal (right hemisphere)
27157	Area of paracentral (left hemisphere)
27250	Area of paracentral (right hemisphere)
27156	Area of parahippocampal (left hemisphere)
27249	Area of parahippocampal (right hemisphere)
27158	Area of parsopercularis (left hemisphere)
27251	Area of parsopercularis (right hemisphere)
27159	Area of parsorbitalis (left hemisphere)
27252	Area of parsorbitalis (right hemisphere)
27160	Area of parstriangularis (left hemisphere)
27253	Area of parstriangularis (right hemisphere)
27161	Area of pericalcarine (left hemisphere)
27254	Area of pericalcarine (right hemisphere)
27162	Area of postcentral (left hemisphere)
27255	Area of postcentral (right hemisphere)
27163	Area of posteriorcingulate (left hemisphere)
27256	Area of posteriorcingulate (right hemisphere)
27164	Area of precentral (left hemisphere)
27257	Area of precentral (right hemisphere)
27165	Area of precuneus (left hemisphere)
27258	Area of precuneus (right hemisphere)
27166	Area of rostralanteriorcingulate (left hemisphere)
27259	Area of rostralanteriorcingulate (right hemisphere)
27167	Area of rostralmiddlefrontal (left hemisphere)
27260	Area of rostralmiddlefrontal (right hemisphere)
27168	Area of superiorfrontal (left hemisphere)
27261	Area of superiorfrontal (right hemisphere)
27169	Area of superiorparietal (left hemisphere)
27262	Area of superiorparietal (right hemisphere)
27170	Area of superiortemporal (left hemisphere)
27263	Area of superiortemporal (right hemisphere)
27171	Area of supramarginal (left hemisphere)
27264	Area of supramarginal (right hemisphere)
27172	Area of transversetemporal (left hemisphere)
27265	Area of transversetemporal (right hemisphere)
27174	Mean thickness of caudalanteriorcingulate (left hemisphere)
27267	Mean thickness of caudalanteriorcingulate (right hemisphere)
27175	Mean thickness of caudalmiddlefrontal (left hemisphere)
27268	Mean thickness of caudalmiddlefrontal (right hemisphere)
27176	Mean thickness of cuneus (left hemisphere)
27269	Mean thickness of cuneus (right hemisphere)
27177	Mean thickness of entorhinal (left hemisphere)
27270	Mean thickness of entorhinal (right hemisphere)
27178	Mean thickness of fusiform (left hemisphere)
27271	Mean thickness of fusiform (right hemisphere)
27179	Mean thickness of inferiorparietal (left hemisphere)
27272	Mean thickness of inferiorparietal (right hemisphere)
27180	Mean thickness of inferiortemporal (left hemisphere)
27273	Mean thickness of inferiortemporal (right hemisphere)
27204	Mean thickness of insula (left hemisphere)
27297	Mean thickness of insula (right hemisphere)
27181	Mean thickness of isthmuscingulate (left hemisphere)
27274	Mean thickness of isthmuscingulate (right hemisphere)
27182	Mean thickness of lateraloccipital (left hemisphere)
27275	Mean thickness of lateraloccipital (right hemisphere)
27183	Mean thickness of lateralorbitofrontal (left hemisphere)
27276	Mean thickness of lateralorbitofrontal (right hemisphere)
27184	Mean thickness of lingual (left hemisphere)
27277	Mean thickness of lingual (right hemisphere)
27185	Mean thickness of medialorbitofrontal (left hemisphere)
27278	Mean thickness of medialorbitofrontal (right hemisphere)
27186	Mean thickness of middletemporal (left hemisphere)
27279	Mean thickness of middletemporal (right hemisphere)
27188	Mean thickness of paracentral (left hemisphere)
27281	Mean thickness of paracentral (right hemisphere)
27187	Mean thickness of parahippocampal (left hemisphere)
27280	Mean thickness of parahippocampal (right hemisphere)
27189	Mean thickness of parsopercularis (left hemisphere)
27282	Mean thickness of parsopercularis (right hemisphere)
27190	Mean thickness of parsorbitalis (left hemisphere)
27283	Mean thickness of parsorbitalis (right hemisphere)
27191	Mean thickness of parstriangularis (left hemisphere)
27284	Mean thickness of parstriangularis (right hemisphere)
27192	Mean thickness of pericalcarine (left hemisphere)
27285	Mean thickness of pericalcarine (right hemisphere)
27193	Mean thickness of postcentral (left hemisphere)
27286	Mean thickness of postcentral (right hemisphere)
27194	Mean thickness of posteriorcingulate (left hemisphere)
27287	Mean thickness of posteriorcingulate (right hemisphere)
27195	Mean thickness of precentral (left hemisphere)
27288	Mean thickness of precentral (right hemisphere)
27196	Mean thickness of precuneus (left hemisphere)
27289	Mean thickness of precuneus (right hemisphere)
27197	Mean thickness of rostralanteriorcingulate (left hemisphere)
27290	Mean thickness of rostralanteriorcingulate (right hemisphere)
27198	Mean thickness of rostralmiddlefrontal (left hemisphere)
27291	Mean thickness of rostralmiddlefrontal (right hemisphere)
27199	Mean thickness of superiorfrontal (left hemisphere)
27292	Mean thickness of superiorfrontal (right hemisphere)
27200	Mean thickness of superiorparietal (left hemisphere)
27293	Mean thickness of superiorparietal (right hemisphere)
27201	Mean thickness of superiortemporal (left hemisphere)
27294	Mean thickness of superiortemporal (right hemisphere)
27202	Mean thickness of supramarginal (left hemisphere)
27295	Mean thickness of supramarginal (right hemisphere)
27203	Mean thickness of transversetemporal (left hemisphere)
27296	Mean thickness of transversetemporal (right hemisphere)
27205	Volume of caudalanteriorcingulate (left hemisphere)
27298	Volume of caudalanteriorcingulate (right hemisphere)
27206	Volume of caudalmiddlefrontal (left hemisphere)
27299	Volume of caudalmiddlefrontal (right hemisphere)
27207	Volume of cuneus (left hemisphere)
27300	Volume of cuneus (right hemisphere)
27208	Volume of entorhinal (left hemisphere)
27301	Volume of entorhinal (right hemisphere)
27209	Volume of fusiform (left hemisphere)
27302	Volume of fusiform (right hemisphere)
27210	Volume of inferiorparietal (left hemisphere)
27303	Volume of inferiorparietal (right hemisphere)
27211	Volume of inferiortemporal (left hemisphere)
27304	Volume of inferiortemporal (right hemisphere)
27235	Volume of insula (left hemisphere)
27328	Volume of insula (right hemisphere)
27212	Volume of isthmuscingulate (left hemisphere)
27305	Volume of isthmuscingulate (right hemisphere)
27213	Volume of lateraloccipital (left hemisphere)
27306	Volume of lateraloccipital (right hemisphere)
27214	Volume of lateralorbitofrontal (left hemisphere)
27307	Volume of lateralorbitofrontal (right hemisphere)
27215	Volume of lingual (left hemisphere)
27308	Volume of lingual (right hemisphere)
27216	Volume of medialorbitofrontal (left hemisphere)
27309	Volume of medialorbitofrontal (right hemisphere)
27217	Volume of middletemporal (left hemisphere)
27310	Volume of middletemporal (right hemisphere)
27219	Volume of paracentral (left hemisphere)
27312	Volume of paracentral (right hemisphere)
27218	Volume of parahippocampal (left hemisphere)
27311	Volume of parahippocampal (right hemisphere)
27220	Volume of parsopercularis (left hemisphere)
27313	Volume of parsopercularis (right hemisphere)
27221	Volume of parsorbitalis (left hemisphere)
27314	Volume of parsorbitalis (right hemisphere)
27222	Volume of parstriangularis (left hemisphere)
27315	Volume of parstriangularis (right hemisphere)
27223	Volume of pericalcarine (left hemisphere)
27316	Volume of pericalcarine (right hemisphere)
27224	Volume of postcentral (left hemisphere)
27317	Volume of postcentral (right hemisphere)
27225	Volume of posteriorcingulate (left hemisphere)
27318	Volume of posteriorcingulate (right hemisphere)
27226	Volume of precentral (left hemisphere)
27319	Volume of precentral (right hemisphere)
27227	Volume of precuneus (left hemisphere)
27320	Volume of precuneus (right hemisphere)
27228	Volume of rostralanteriorcingulate (left hemisphere)
27321	Volume of rostralanteriorcingulate (right hemisphere)
27229	Volume of rostralmiddlefrontal (left hemisphere)
27322	Volume of rostralmiddlefrontal (right hemisphere)
27230	Volume of superiorfrontal (left hemisphere)
27323	Volume of superiorfrontal (right hemisphere)
27231	Volume of superiorparietal (left hemisphere)
27324	Volume of superiorparietal (right hemisphere)
27232	Volume of superiortemporal (left hemisphere)
27325	Volume of superiortemporal (right hemisphere)
27233	Volume of supramarginal (left hemisphere)
27326	Volume of supramarginal (right hemisphere)
27234	Volume of transversetemporal (left hemisphere)
27327	Volume of transversetemporal (right hemisphere)
26990	Grey-white contrast in bankssts (left hemisphere)
27025	Grey-white contrast in bankssts (right hemisphere)
26991	Grey-white contrast in caudalanteriorcingulate (left hemisphere)
27026	Grey-white contrast in caudalanteriorcingulate (right hemisphere)
26992	Grey-white contrast in caudalmiddlefrontal (left hemisphere)
27027	Grey-white contrast in caudalmiddlefrontal (right hemisphere)
26993	Grey-white contrast in cuneus (left hemisphere)
27028	Grey-white contrast in cuneus (right hemisphere)
26994	Grey-white contrast in entorhinal (left hemisphere)
27029	Grey-white contrast in entorhinal (right hemisphere)
27020	Grey-white contrast in frontalpole (left hemisphere)
27055	Grey-white contrast in frontalpole (right hemisphere)
26995	Grey-white contrast in fusiform (left hemisphere)
27030	Grey-white contrast in fusiform (right hemisphere)
26996	Grey-white contrast in inferiorparietal (left hemisphere)
27031	Grey-white contrast in inferiorparietal (right hemisphere)
26997	Grey-white contrast in inferiortemporal (left hemisphere)
27032	Grey-white contrast in inferiortemporal (right hemisphere)
27023	Grey-white contrast in insula (left hemisphere)
27058	Grey-white contrast in insula (right hemisphere)
26998	Grey-white contrast in isthmuscingulate (left hemisphere)
27033	Grey-white contrast in isthmuscingulate (right hemisphere)
26999	Grey-white contrast in lateraloccipital (left hemisphere)
27034	Grey-white contrast in lateraloccipital (right hemisphere)
27000	Grey-white contrast in lateralorbitofrontal (left hemisphere)
27035	Grey-white contrast in lateralorbitofrontal (right hemisphere)
27001	Grey-white contrast in lingual (left hemisphere)
27036	Grey-white contrast in lingual (right hemisphere)
27002	Grey-white contrast in medialorbitofrontal (left hemisphere)
27037	Grey-white contrast in medialorbitofrontal (right hemisphere)
27003	Grey-white contrast in middletemporal (left hemisphere)
27038	Grey-white contrast in middletemporal (right hemisphere)
27005	Grey-white contrast in paracentral (left hemisphere)
27040	Grey-white contrast in paracentral (right hemisphere)
27004	Grey-white contrast in parahippocampal (left hemisphere)
27039	Grey-white contrast in parahippocampal (right hemisphere)
27006	Grey-white contrast in parsopercularis (left hemisphere)
27041	Grey-white contrast in parsopercularis (right hemisphere)
27007	Grey-white contrast in parsorbitalis (left hemisphere)
27042	Grey-white contrast in parsorbitalis (right hemisphere)
27008	Grey-white contrast in parstriangularis (left hemisphere)
27043	Grey-white contrast in parstriangularis (right hemisphere)
27009	Grey-white contrast in pericalcarine (left hemisphere)
27044	Grey-white contrast in pericalcarine (right hemisphere)
27010	Grey-white contrast in postcentral (left hemisphere)
27045	Grey-white contrast in postcentral (right hemisphere)
27011	Grey-white contrast in posteriorcingulate (left hemisphere)
27046	Grey-white contrast in posteriorcingulate (right hemisphere)
27012	Grey-white contrast in precentral (left hemisphere)
27047	Grey-white contrast in precentral (right hemisphere)
27013	Grey-white contrast in precuneus (left hemisphere)
27048	Grey-white contrast in precuneus (right hemisphere)
27014	Grey-white contrast in rostralanteriorcingulate (left hemisphere)
27049	Grey-white contrast in rostralanteriorcingulate (right hemisphere)
27015	Grey-white contrast in rostralmiddlefrontal (left hemisphere)
27050	Grey-white contrast in rostralmiddlefrontal (right hemisphere)
27016	Grey-white contrast in superiorfrontal (left hemisphere)
27051	Grey-white contrast in superiorfrontal (right hemisphere)
27017	Grey-white contrast in superiorparietal (left hemisphere)
27052	Grey-white contrast in superiorparietal (right hemisphere)
27018	Grey-white contrast in superiortemporal (left hemisphere)
27053	Grey-white contrast in superiortemporal (right hemisphere)
27019	Grey-white contrast in supramarginal (left hemisphere)
27054	Grey-white contrast in supramarginal (right hemisphere)
27021	Grey-white contrast in temporalpole (left hemisphere)
27056	Grey-white contrast in temporalpole (right hemisphere)
27022	Grey-white contrast in transversetemporal (left hemisphere)
27057	Grey-white contrast in transversetemporal (right hemisphere)
26923	Area of TotalSurface (left hemisphere)
26956	Area of TotalSurface (right hemisphere)
26924	Area of bankssts (left hemisphere)
26957	Area of bankssts (right hemisphere)
26925	Area of caudalanteriorcingulate (left hemisphere)
26958	Area of caudalanteriorcingulate (right hemisphere)
26926	Area of caudalmiddlefrontal (left hemisphere)
26959	Area of caudalmiddlefrontal (right hemisphere)
26927	Area of cuneus (left hemisphere)
26960	Area of cuneus (right hemisphere)
26928	Area of entorhinal (left hemisphere)
26961	Area of entorhinal (right hemisphere)
26954	Area of frontalpole (left hemisphere)
26987	Area of frontalpole (right hemisphere)
26929	Area of fusiform (left hemisphere)
26962	Area of fusiform (right hemisphere)
26930	Area of inferiorparietal (left hemisphere)
26963	Area of inferiorparietal (right hemisphere)
26931	Area of inferiortemporal (left hemisphere)
26964	Area of inferiortemporal (right hemisphere)
26932	Area of isthmuscingulate (left hemisphere)
26965	Area of isthmuscingulate (right hemisphere)
26933	Area of lateraloccipital (left hemisphere)
26966	Area of lateraloccipital (right hemisphere)
26934	Area of lateralorbitofrontal (left hemisphere)
26967	Area of lateralorbitofrontal (right hemisphere)
26935	Area of lingual (left hemisphere)
26968	Area of lingual (right hemisphere)
26936	Area of medialorbitofrontal (left hemisphere)
26969	Area of medialorbitofrontal (right hemisphere)
26937	Area of middletemporal (left hemisphere)
26970	Area of middletemporal (right hemisphere)
26939	Area of paracentral (left hemisphere)
26972	Area of paracentral (right hemisphere)
26938	Area of parahippocampal (left hemisphere)
26971	Area of parahippocampal (right hemisphere)
26940	Area of parsopercularis (left hemisphere)
26973	Area of parsopercularis (right hemisphere)
26941	Area of parsorbitalis (left hemisphere)
26974	Area of parsorbitalis (right hemisphere)
26942	Area of parstriangularis (left hemisphere)
26975	Area of parstriangularis (right hemisphere)
26943	Area of pericalcarine (left hemisphere)
26976	Area of pericalcarine (right hemisphere)
26944	Area of postcentral (left hemisphere)
26977	Area of postcentral (right hemisphere)
26945	Area of posteriorcingulate (left hemisphere)
26978	Area of posteriorcingulate (right hemisphere)
26946	Area of precentral (left hemisphere)
26979	Area of precentral (right hemisphere)
26947	Area of precuneus (left hemisphere)
26980	Area of precuneus (right hemisphere)
26948	Area of rostralanteriorcingulate (left hemisphere)
26981	Area of rostralanteriorcingulate (right hemisphere)
26949	Area of rostralmiddlefrontal (left hemisphere)
26982	Area of rostralmiddlefrontal (right hemisphere)
26950	Area of superiorfrontal (left hemisphere)
26983	Area of superiorfrontal (right hemisphere)
26951	Area of superiorparietal (left hemisphere)
26984	Area of superiorparietal (right hemisphere)
26952	Area of superiortemporal (left hemisphere)
26985	Area of superiortemporal (right hemisphere)
26953	Area of supramarginal (left hemisphere)
26986	Area of supramarginal (right hemisphere)
26955	Area of transversetemporal (left hemisphere)
26988	Area of transversetemporal (right hemisphere)

## Sheet: Diffusion Features
Table S4. Diffusion brain imagine measures extracted from the UK Biobank.
Diffusion Imaging
Field ID	Description
25079	Mean FA in anterior corona radiata on FA skeleton (left)
25078	Mean FA in anterior corona radiata on FA skeleton (right)
25073	Mean FA in anterior limb of internal capsule on FA skeleton (left)
25072	Mean FA in anterior limb of internal capsule on FA skeleton (right)
25059	Mean FA in body of corpus callosum on FA skeleton
25071	Mean FA in cerebral peduncle on FA skeleton (left)
25070	Mean FA in cerebral peduncle on FA skeleton (right)
25091	Mean FA in cingulum cingulate gyrus on FA skeleton (left)
25090	Mean FA in cingulum cingulate gyrus on FA skeleton (right)
25093	Mean FA in cingulum hippocampus on FA skeleton (left)
25092	Mean FA in cingulum hippocampus on FA skeleton (right)
25063	Mean FA in corticospinal tract on FA skeleton (left)
25062	Mean FA in corticospinal tract on FA skeleton (right)
25089	Mean FA in external capsule on FA skeleton (left)
25088	Mean FA in external capsule on FA skeleton (right)
25095	Mean FA in fornix cres+stria terminalis on FA skeleton (left)
25094	Mean FA in fornix cres+stria terminalis on FA skeleton (right)
25061	Mean FA in fornix on FA skeleton
25058	Mean FA in genu of corpus callosum on FA skeleton
25067	Mean FA in inferior cerebellar peduncle on FA skeleton (left)
25066	Mean FA in inferior cerebellar peduncle on FA skeleton (right)
25065	Mean FA in medial lemniscus on FA skeleton (left)
25064	Mean FA in medial lemniscus on FA skeleton (right)
25056	Mean FA in middle cerebellar peduncle on FA skeleton
25057	Mean FA in pontine crossing tract on FA skeleton
25083	Mean FA in posterior corona radiata on FA skeleton (left)
25082	Mean FA in posterior corona radiata on FA skeleton (right)
25075	Mean FA in posterior limb of internal capsule on FA skeleton (left)
25074	Mean FA in posterior limb of internal capsule on FA skeleton (right)
25085	Mean FA in posterior thalamic radiation on FA skeleton (left)
25084	Mean FA in posterior thalamic radiation on FA skeleton (right)
25077	Mean FA in retrolenticular part of internal capsule on FA skeleton (left)
25076	Mean FA in retrolenticular part of internal capsule on FA skeleton (right)
25087	Mean FA in sagittal stratum on FA skeleton (left)
25086	Mean FA in sagittal stratum on FA skeleton (right)
25060	Mean FA in splenium of corpus callosum on FA skeleton
25069	Mean FA in superior cerebellar peduncle on FA skeleton (left)
25068	Mean FA in superior cerebellar peduncle on FA skeleton (right)
25081	Mean FA in superior corona radiata on FA skeleton (left)
25080	Mean FA in superior corona radiata on FA skeleton (right)
25099	Mean FA in superior fronto-occipital fasciculus on FA skeleton (left)
25098	Mean FA in superior fronto-occipital fasciculus on FA skeleton (right)
25097	Mean FA in superior longitudinal fasciculus on FA skeleton (left)
25096	Mean FA in superior longitudinal fasciculus on FA skeleton (right)
25103	Mean FA in tapetum on FA skeleton (left)
25102	Mean FA in tapetum on FA skeleton (right)
25101	Mean FA in uncinate fasciculus on FA skeleton (left)
25100	Mean FA in uncinate fasciculus on FA skeleton (right)
25367	Mean ICVF in anterior corona radiata on FA skeleton (left)
25366	Mean ICVF in anterior corona radiata on FA skeleton (right)
25361	Mean ICVF in anterior limb of internal capsule on FA skeleton (left)
25360	Mean ICVF in anterior limb of internal capsule on FA skeleton (right)
25347	Mean ICVF in body of corpus callosum on FA skeleton
25359	Mean ICVF in cerebral peduncle on FA skeleton (left)
25358	Mean ICVF in cerebral peduncle on FA skeleton (right)
25379	Mean ICVF in cingulum cingulate gyrus on FA skeleton (left)
25378	Mean ICVF in cingulum cingulate gyrus on FA skeleton (right)
25381	Mean ICVF in cingulum hippocampus on FA skeleton (left)
25380	Mean ICVF in cingulum hippocampus on FA skeleton (right)
25351	Mean ICVF in corticospinal tract on FA skeleton (left)
25350	Mean ICVF in corticospinal tract on FA skeleton (right)
25377	Mean ICVF in external capsule on FA skeleton (left)
25376	Mean ICVF in external capsule on FA skeleton (right)
25383	Mean ICVF in fornix cres+stria terminalis on FA skeleton (left)
25382	Mean ICVF in fornix cres+stria terminalis on FA skeleton (right)
25349	Mean ICVF in fornix on FA skeleton
25346	Mean ICVF in genu of corpus callosum on FA skeleton
25355	Mean ICVF in inferior cerebellar peduncle on FA skeleton (left)
25354	Mean ICVF in inferior cerebellar peduncle on FA skeleton (right)
25353	Mean ICVF in medial lemniscus on FA skeleton (left)
25352	Mean ICVF in medial lemniscus on FA skeleton (right)
25344	Mean ICVF in middle cerebellar peduncle on FA skeleton
25345	Mean ICVF in pontine crossing tract on FA skeleton
25371	Mean ICVF in posterior corona radiata on FA skeleton (left)
25370	Mean ICVF in posterior corona radiata on FA skeleton (right)
25363	Mean ICVF in posterior limb of internal capsule on FA skeleton (left)
25362	Mean ICVF in posterior limb of internal capsule on FA skeleton (right)
25373	Mean ICVF in posterior thalamic radiation on FA skeleton (left)
25372	Mean ICVF in posterior thalamic radiation on FA skeleton (right)
25365	Mean ICVF in retrolenticular part of internal capsule on FA skeleton (left)
25364	Mean ICVF in retrolenticular part of internal capsule on FA skeleton (right)
25375	Mean ICVF in sagittal stratum on FA skeleton (left)
25374	Mean ICVF in sagittal stratum on FA skeleton (right)
25348	Mean ICVF in splenium of corpus callosum on FA skeleton
25357	Mean ICVF in superior cerebellar peduncle on FA skeleton (left)
25356	Mean ICVF in superior cerebellar peduncle on FA skeleton (right)
25369	Mean ICVF in superior corona radiata on FA skeleton (left)
25368	Mean ICVF in superior corona radiata on FA skeleton (right)
25387	Mean ICVF in superior fronto-occipital fasciculus on FA skeleton (left)
25386	Mean ICVF in superior fronto-occipital fasciculus on FA skeleton (right)
25385	Mean ICVF in superior longitudinal fasciculus on FA skeleton (left)
25384	Mean ICVF in superior longitudinal fasciculus on FA skeleton (right)
25391	Mean ICVF in tapetum on FA skeleton (left)
25390	Mean ICVF in tapetum on FA skeleton (right)
25389	Mean ICVF in uncinate fasciculus on FA skeleton (left)
25388	Mean ICVF in uncinate fasciculus on FA skeleton (right)
25463	Mean ISOVF in anterior corona radiata on FA skeleton (left)
25462	Mean ISOVF in anterior corona radiata on FA skeleton (right)
25457	Mean ISOVF in anterior limb of internal capsule on FA skeleton (left)
25456	Mean ISOVF in anterior limb of internal capsule on FA skeleton (right)
25443	Mean ISOVF in body of corpus callosum on FA skeleton
25455	Mean ISOVF in cerebral peduncle on FA skeleton (left)
25454	Mean ISOVF in cerebral peduncle on FA skeleton (right)
25475	Mean ISOVF in cingulum cingulate gyrus on FA skeleton (left)
25474	Mean ISOVF in cingulum cingulate gyrus on FA skeleton (right)
25477	Mean ISOVF in cingulum hippocampus on FA skeleton (left)
25476	Mean ISOVF in cingulum hippocampus on FA skeleton (right)
25447	Mean ISOVF in corticospinal tract on FA skeleton (left)
25446	Mean ISOVF in corticospinal tract on FA skeleton (right)
25473	Mean ISOVF in external capsule on FA skeleton (left)
25472	Mean ISOVF in external capsule on FA skeleton (right)
25479	Mean ISOVF in fornix cres+stria terminalis on FA skeleton (left)
25478	Mean ISOVF in fornix cres+stria terminalis on FA skeleton (right)
25445	Mean ISOVF in fornix on FA skeleton
25442	Mean ISOVF in genu of corpus callosum on FA skeleton
25451	Mean ISOVF in inferior cerebellar peduncle on FA skeleton (left)
25450	Mean ISOVF in inferior cerebellar peduncle on FA skeleton (right)
25449	Mean ISOVF in medial lemniscus on FA skeleton (left)
25448	Mean ISOVF in medial lemniscus on FA skeleton (right)
25440	Mean ISOVF in middle cerebellar peduncle on FA skeleton
25441	Mean ISOVF in pontine crossing tract on FA skeleton
25467	Mean ISOVF in posterior corona radiata on FA skeleton (left)
25466	Mean ISOVF in posterior corona radiata on FA skeleton (right)
25459	Mean ISOVF in posterior limb of internal capsule on FA skeleton (left)
25458	Mean ISOVF in posterior limb of internal capsule on FA skeleton (right)
25469	Mean ISOVF in posterior thalamic radiation on FA skeleton (left)
25468	Mean ISOVF in posterior thalamic radiation on FA skeleton (right)
25461	Mean ISOVF in retrolenticular part of internal capsule on FA skeleton (left)
25460	Mean ISOVF in retrolenticular part of internal capsule on FA skeleton (right)
25471	Mean ISOVF in sagittal stratum on FA skeleton (left)
25470	Mean ISOVF in sagittal stratum on FA skeleton (right)
25444	Mean ISOVF in splenium of corpus callosum on FA skeleton
25453	Mean ISOVF in superior cerebellar peduncle on FA skeleton (left)
25452	Mean ISOVF in superior cerebellar peduncle on FA skeleton (right)
25465	Mean ISOVF in superior corona radiata on FA skeleton (left)
25464	Mean ISOVF in superior corona radiata on FA skeleton (right)
25483	Mean ISOVF in superior fronto-occipital fasciculus on FA skeleton (left)
25482	Mean ISOVF in superior fronto-occipital fasciculus on FA skeleton (right)
25481	Mean ISOVF in superior longitudinal fasciculus on FA skeleton (left)
25480	Mean ISOVF in superior longitudinal fasciculus on FA skeleton (right)
25487	Mean ISOVF in tapetum on FA skeleton (left)
25486	Mean ISOVF in tapetum on FA skeleton (right)
25485	Mean ISOVF in uncinate fasciculus on FA skeleton (left)
25484	Mean ISOVF in uncinate fasciculus on FA skeleton (right)
25223	Mean L1 in anterior corona radiata on FA skeleton (left)
25222	Mean L1 in anterior corona radiata on FA skeleton (right)
25217	Mean L1 in anterior limb of internal capsule on FA skeleton (left)
25216	Mean L1 in anterior limb of internal capsule on FA skeleton (right)
25203	Mean L1 in body of corpus callosum on FA skeleton
25215	Mean L1 in cerebral peduncle on FA skeleton (left)
25214	Mean L1 in cerebral peduncle on FA skeleton (right)
25235	Mean L1 in cingulum cingulate gyrus on FA skeleton (left)
25234	Mean L1 in cingulum cingulate gyrus on FA skeleton (right)
25237	Mean L1 in cingulum hippocampus on FA skeleton (left)
25236	Mean L1 in cingulum hippocampus on FA skeleton (right)
25207	Mean L1 in corticospinal tract on FA skeleton (left)
25206	Mean L1 in corticospinal tract on FA skeleton (right)
25233	Mean L1 in external capsule on FA skeleton (left)
25232	Mean L1 in external capsule on FA skeleton (right)
25239	Mean L1 in fornix cres+stria terminalis on FA skeleton (left)
25238	Mean L1 in fornix cres+stria terminalis on FA skeleton (right)
25205	Mean L1 in fornix on FA skeleton
25202	Mean L1 in genu of corpus callosum on FA skeleton
25211	Mean L1 in inferior cerebellar peduncle on FA skeleton (left)
25210	Mean L1 in inferior cerebellar peduncle on FA skeleton (right)
25209	Mean L1 in medial lemniscus on FA skeleton (left)
25208	Mean L1 in medial lemniscus on FA skeleton (right)
25200	Mean L1 in middle cerebellar peduncle on FA skeleton
25201	Mean L1 in pontine crossing tract on FA skeleton
25227	Mean L1 in posterior corona radiata on FA skeleton (left)
25226	Mean L1 in posterior corona radiata on FA skeleton (right)
25219	Mean L1 in posterior limb of internal capsule on FA skeleton (left)
25218	Mean L1 in posterior limb of internal capsule on FA skeleton (right)
25229	Mean L1 in posterior thalamic radiation on FA skeleton (left)
25228	Mean L1 in posterior thalamic radiation on FA skeleton (right)
25221	Mean L1 in retrolenticular part of internal capsule on FA skeleton (left)
25220	Mean L1 in retrolenticular part of internal capsule on FA skeleton (right)
25231	Mean L1 in sagittal stratum on FA skeleton (left)
25230	Mean L1 in sagittal stratum on FA skeleton (right)
25204	Mean L1 in splenium of corpus callosum on FA skeleton
25213	Mean L1 in superior cerebellar peduncle on FA skeleton (left)
25212	Mean L1 in superior cerebellar peduncle on FA skeleton (right)
25225	Mean L1 in superior corona radiata on FA skeleton (left)
25224	Mean L1 in superior corona radiata on FA skeleton (right)
25243	Mean L1 in superior fronto-occipital fasciculus on FA skeleton (left)
25242	Mean L1 in superior fronto-occipital fasciculus on FA skeleton (right)
25241	Mean L1 in superior longitudinal fasciculus on FA skeleton (left)
25240	Mean L1 in superior longitudinal fasciculus on FA skeleton (right)
25247	Mean L1 in tapetum on FA skeleton (left)
25246	Mean L1 in tapetum on FA skeleton (right)
25245	Mean L1 in uncinate fasciculus on FA skeleton (left)
25244	Mean L1 in uncinate fasciculus on FA skeleton (right)
25271	Mean L2 in anterior corona radiata on FA skeleton (left)
25270	Mean L2 in anterior corona radiata on FA skeleton (right)
25265	Mean L2 in anterior limb of internal capsule on FA skeleton (left)
25264	Mean L2 in anterior limb of internal capsule on FA skeleton (right)
25251	Mean L2 in body of corpus callosum on FA skeleton
25263	Mean L2 in cerebral peduncle on FA skeleton (left)
25262	Mean L2 in cerebral peduncle on FA skeleton (right)
25283	Mean L2 in cingulum cingulate gyrus on FA skeleton (left)
25282	Mean L2 in cingulum cingulate gyrus on FA skeleton (right)
25285	Mean L2 in cingulum hippocampus on FA skeleton (left)
25284	Mean L2 in cingulum hippocampus on FA skeleton (right)
25255	Mean L2 in corticospinal tract on FA skeleton (left)
25254	Mean L2 in corticospinal tract on FA skeleton (right)
25281	Mean L2 in external capsule on FA skeleton (left)
25280	Mean L2 in external capsule on FA skeleton (right)
25287	Mean L2 in fornix cres+stria terminalis on FA skeleton (left)
25286	Mean L2 in fornix cres+stria terminalis on FA skeleton (right)
25253	Mean L2 in fornix on FA skeleton
25250	Mean L2 in genu of corpus callosum on FA skeleton
25259	Mean L2 in inferior cerebellar peduncle on FA skeleton (left)
25258	Mean L2 in inferior cerebellar peduncle on FA skeleton (right)
25257	Mean L2 in medial lemniscus on FA skeleton (left)
25256	Mean L2 in medial lemniscus on FA skeleton (right)
25248	Mean L2 in middle cerebellar peduncle on FA skeleton
25249	Mean L2 in pontine crossing tract on FA skeleton
25275	Mean L2 in posterior corona radiata on FA skeleton (left)
25274	Mean L2 in posterior corona radiata on FA skeleton (right)
25267	Mean L2 in posterior limb of internal capsule on FA skeleton (left)
25266	Mean L2 in posterior limb of internal capsule on FA skeleton (right)
25277	Mean L2 in posterior thalamic radiation on FA skeleton (left)
25276	Mean L2 in posterior thalamic radiation on FA skeleton (right)
25269	Mean L2 in retrolenticular part of internal capsule on FA skeleton (left)
25268	Mean L2 in retrolenticular part of internal capsule on FA skeleton (right)
25279	Mean L2 in sagittal stratum on FA skeleton (left)
25278	Mean L2 in sagittal stratum on FA skeleton (right)
25252	Mean L2 in splenium of corpus callosum on FA skeleton
25261	Mean L2 in superior cerebellar peduncle on FA skeleton (left)
25260	Mean L2 in superior cerebellar peduncle on FA skeleton (right)
25273	Mean L2 in superior corona radiata on FA skeleton (left)
25272	Mean L2 in superior corona radiata on FA skeleton (right)
25291	Mean L2 in superior fronto-occipital fasciculus on FA skeleton (left)
25290	Mean L2 in superior fronto-occipital fasciculus on FA skeleton (right)
25289	Mean L2 in superior longitudinal fasciculus on FA skeleton (left)
25288	Mean L2 in superior longitudinal fasciculus on FA skeleton (right)
25295	Mean L2 in tapetum on FA skeleton (left)
25294	Mean L2 in tapetum on FA skeleton (right)
25293	Mean L2 in uncinate fasciculus on FA skeleton (left)
25292	Mean L2 in uncinate fasciculus on FA skeleton (right)
25319	Mean L3 in anterior corona radiata on FA skeleton (left)
25318	Mean L3 in anterior corona radiata on FA skeleton (right)
25313	Mean L3 in anterior limb of internal capsule on FA skeleton (left)
25312	Mean L3 in anterior limb of internal capsule on FA skeleton (right)
25299	Mean L3 in body of corpus callosum on FA skeleton
25311	Mean L3 in cerebral peduncle on FA skeleton (left)
25310	Mean L3 in cerebral peduncle on FA skeleton (right)
25331	Mean L3 in cingulum cingulate gyrus on FA skeleton (left)
25330	Mean L3 in cingulum cingulate gyrus on FA skeleton (right)
25333	Mean L3 in cingulum hippocampus on FA skeleton (left)
25332	Mean L3 in cingulum hippocampus on FA skeleton (right)
25303	Mean L3 in corticospinal tract on FA skeleton (left)
25302	Mean L3 in corticospinal tract on FA skeleton (right)
25329	Mean L3 in external capsule on FA skeleton (left)
25328	Mean L3 in external capsule on FA skeleton (right)
25335	Mean L3 in fornix cres+stria terminalis on FA skeleton (left)
25334	Mean L3 in fornix cres+stria terminalis on FA skeleton (right)
25301	Mean L3 in fornix on FA skeleton
25298	Mean L3 in genu of corpus callosum on FA skeleton
25307	Mean L3 in inferior cerebellar peduncle on FA skeleton (left)
25306	Mean L3 in inferior cerebellar peduncle on FA skeleton (right)
25305	Mean L3 in medial lemniscus on FA skeleton (left)
25304	Mean L3 in medial lemniscus on FA skeleton (right)
25296	Mean L3 in middle cerebellar peduncle on FA skeleton
25297	Mean L3 in pontine crossing tract on FA skeleton
25323	Mean L3 in posterior corona radiata on FA skeleton (left)
25322	Mean L3 in posterior corona radiata on FA skeleton (right)
25315	Mean L3 in posterior limb of internal capsule on FA skeleton (left)
25314	Mean L3 in posterior limb of internal capsule on FA skeleton (right)
25325	Mean L3 in posterior thalamic radiation on FA skeleton (left)
25324	Mean L3 in posterior thalamic radiation on FA skeleton (right)
25317	Mean L3 in retrolenticular part of internal capsule on FA skeleton (left)
25316	Mean L3 in retrolenticular part of internal capsule on FA skeleton (right)
25327	Mean L3 in sagittal stratum on FA skeleton (left)
25326	Mean L3 in sagittal stratum on FA skeleton (right)
25300	Mean L3 in splenium of corpus callosum on FA skeleton
25309	Mean L3 in superior cerebellar peduncle on FA skeleton (left)
25308	Mean L3 in superior cerebellar peduncle on FA skeleton (right)
25321	Mean L3 in superior corona radiata on FA skeleton (left)
25320	Mean L3 in superior corona radiata on FA skeleton (right)
25339	Mean L3 in superior fronto-occipital fasciculus on FA skeleton (left)
25338	Mean L3 in superior fronto-occipital fasciculus on FA skeleton (right)
25337	Mean L3 in superior longitudinal fasciculus on FA skeleton (left)
25336	Mean L3 in superior longitudinal fasciculus on FA skeleton (right)
25343	Mean L3 in tapetum on FA skeleton (left)
25342	Mean L3 in tapetum on FA skeleton (right)
25341	Mean L3 in uncinate fasciculus on FA skeleton (left)
25340	Mean L3 in uncinate fasciculus on FA skeleton (right)
25127	Mean MD in anterior corona radiata on FA skeleton (left)
25126	Mean MD in anterior corona radiata on FA skeleton (right)
25121	Mean MD in anterior limb of internal capsule on FA skeleton (left)
25120	Mean MD in anterior limb of internal capsule on FA skeleton (right)
25107	Mean MD in body of corpus callosum on FA skeleton
25119	Mean MD in cerebral peduncle on FA skeleton (left)
25118	Mean MD in cerebral peduncle on FA skeleton (right)
25139	Mean MD in cingulum cingulate gyrus on FA skeleton (left)
25138	Mean MD in cingulum cingulate gyrus on FA skeleton (right)
25141	Mean MD in cingulum hippocampus on FA skeleton (left)
25140	Mean MD in cingulum hippocampus on FA skeleton (right)
25111	Mean MD in corticospinal tract on FA skeleton (left)
25110	Mean MD in corticospinal tract on FA skeleton (right)
25137	Mean MD in external capsule on FA skeleton (left)
25136	Mean MD in external capsule on FA skeleton (right)
25143	Mean MD in fornix cres+stria terminalis on FA skeleton (left)
25142	Mean MD in fornix cres+stria terminalis on FA skeleton (right)
25109	Mean MD in fornix on FA skeleton
25106	Mean MD in genu of corpus callosum on FA skeleton
25115	Mean MD in inferior cerebellar peduncle on FA skeleton (left)
25114	Mean MD in inferior cerebellar peduncle on FA skeleton (right)
25113	Mean MD in medial lemniscus on FA skeleton (left)
25112	Mean MD in medial lemniscus on FA skeleton (right)
25104	Mean MD in middle cerebellar peduncle on FA skeleton
25105	Mean MD in pontine crossing tract on FA skeleton
25131	Mean MD in posterior corona radiata on FA skeleton (left)
25130	Mean MD in posterior corona radiata on FA skeleton (right)
25123	Mean MD in posterior limb of internal capsule on FA skeleton (left)
25122	Mean MD in posterior limb of internal capsule on FA skeleton (right)
25133	Mean MD in posterior thalamic radiation on FA skeleton (left)
25132	Mean MD in posterior thalamic radiation on FA skeleton (right)
25125	Mean MD in retrolenticular part of internal capsule on FA skeleton (left)
25124	Mean MD in retrolenticular part of internal capsule on FA skeleton (right)
25135	Mean MD in sagittal stratum on FA skeleton (left)
25134	Mean MD in sagittal stratum on FA skeleton (right)
25108	Mean MD in splenium of corpus callosum on FA skeleton
25117	Mean MD in superior cerebellar peduncle on FA skeleton (left)
25116	Mean MD in superior cerebellar peduncle on FA skeleton (right)
25129	Mean MD in superior corona radiata on FA skeleton (left)
25128	Mean MD in superior corona radiata on FA skeleton (right)
25147	Mean MD in superior fronto-occipital fasciculus on FA skeleton (left)
25146	Mean MD in superior fronto-occipital fasciculus on FA skeleton (right)
25145	Mean MD in superior longitudinal fasciculus on FA skeleton (left)
25144	Mean MD in superior longitudinal fasciculus on FA skeleton (right)
25151	Mean MD in tapetum on FA skeleton (left)
25150	Mean MD in tapetum on FA skeleton (right)
25149	Mean MD in uncinate fasciculus on FA skeleton (left)
25148	Mean MD in uncinate fasciculus on FA skeleton (right)
25175	Mean MO in anterior corona radiata on FA skeleton (left)
25174	Mean MO in anterior corona radiata on FA skeleton (right)
25169	Mean MO in anterior limb of internal capsule on FA skeleton (left)
25168	Mean MO in anterior limb of internal capsule on FA skeleton (right)
25155	Mean MO in body of corpus callosum on FA skeleton
25167	Mean MO in cerebral peduncle on FA skeleton (left)
25166	Mean MO in cerebral peduncle on FA skeleton (right)
25187	Mean MO in cingulum cingulate gyrus on FA skeleton (left)
25186	Mean MO in cingulum cingulate gyrus on FA skeleton (right)
25189	Mean MO in cingulum hippocampus on FA skeleton (left)
25188	Mean MO in cingulum hippocampus on FA skeleton (right)
25159	Mean MO in corticospinal tract on FA skeleton (left)
25158	Mean MO in corticospinal tract on FA skeleton (right)
25185	Mean MO in external capsule on FA skeleton (left)
25184	Mean MO in external capsule on FA skeleton (right)
25191	Mean MO in fornix cres+stria terminalis on FA skeleton (left)
25190	Mean MO in fornix cres+stria terminalis on FA skeleton (right)
25157	Mean MO in fornix on FA skeleton
25154	Mean MO in genu of corpus callosum on FA skeleton
25163	Mean MO in inferior cerebellar peduncle on FA skeleton (left)
25162	Mean MO in inferior cerebellar peduncle on FA skeleton (right)
25161	Mean MO in medial lemniscus on FA skeleton (left)
25160	Mean MO in medial lemniscus on FA skeleton (right)
25152	Mean MO in middle cerebellar peduncle on FA skeleton
25153	Mean MO in pontine crossing tract on FA skeleton
25179	Mean MO in posterior corona radiata on FA skeleton (left)
25178	Mean MO in posterior corona radiata on FA skeleton (right)
25171	Mean MO in posterior limb of internal capsule on FA skeleton (left)
25170	Mean MO in posterior limb of internal capsule on FA skeleton (right)
25181	Mean MO in posterior thalamic radiation on FA skeleton (left)
25180	Mean MO in posterior thalamic radiation on FA skeleton (right)
25173	Mean MO in retrolenticular part of internal capsule on FA skeleton (left)
25172	Mean MO in retrolenticular part of internal capsule on FA skeleton (right)
25183	Mean MO in sagittal stratum on FA skeleton (left)
25182	Mean MO in sagittal stratum on FA skeleton (right)
25156	Mean MO in splenium of corpus callosum on FA skeleton
25165	Mean MO in superior cerebellar peduncle on FA skeleton (left)
25164	Mean MO in superior cerebellar peduncle on FA skeleton (right)
25177	Mean MO in superior corona radiata on FA skeleton (left)
25176	Mean MO in superior corona radiata on FA skeleton (right)
25195	Mean MO in superior fronto-occipital fasciculus on FA skeleton (left)
25194	Mean MO in superior fronto-occipital fasciculus on FA skeleton (right)
25193	Mean MO in superior longitudinal fasciculus on FA skeleton (left)
25192	Mean MO in superior longitudinal fasciculus on FA skeleton (right)
25199	Mean MO in tapetum on FA skeleton (left)
25198	Mean MO in tapetum on FA skeleton (right)
25197	Mean MO in uncinate fasciculus on FA skeleton (left)
25196	Mean MO in uncinate fasciculus on FA skeleton (right)
25415	Mean OD in anterior corona radiata on FA skeleton (left)
25414	Mean OD in anterior corona radiata on FA skeleton (right)
25409	Mean OD in anterior limb of internal capsule on FA skeleton (left)
25408	Mean OD in anterior limb of internal capsule on FA skeleton (right)
25395	Mean OD in body of corpus callosum on FA skeleton
25407	Mean OD in cerebral peduncle on FA skeleton (left)
25406	Mean OD in cerebral peduncle on FA skeleton (right)
25427	Mean OD in cingulum cingulate gyrus on FA skeleton (left)
25426	Mean OD in cingulum cingulate gyrus on FA skeleton (right)
25429	Mean OD in cingulum hippocampus on FA skeleton (left)
25428	Mean OD in cingulum hippocampus on FA skeleton (right)
25399	Mean OD in corticospinal tract on FA skeleton (left)
25398	Mean OD in corticospinal tract on FA skeleton (right)
25425	Mean OD in external capsule on FA skeleton (left)
25424	Mean OD in external capsule on FA skeleton (right)
25431	Mean OD in fornix cres+stria terminalis on FA skeleton (left)
25430	Mean OD in fornix cres+stria terminalis on FA skeleton (right)
25397	Mean OD in fornix on FA skeleton
25394	Mean OD in genu of corpus callosum on FA skeleton
25403	Mean OD in inferior cerebellar peduncle on FA skeleton (left)
25402	Mean OD in inferior cerebellar peduncle on FA skeleton (right)
25401	Mean OD in medial lemniscus on FA skeleton (left)
25400	Mean OD in medial lemniscus on FA skeleton (right)
25392	Mean OD in middle cerebellar peduncle on FA skeleton
25393	Mean OD in pontine crossing tract on FA skeleton
25419	Mean OD in posterior corona radiata on FA skeleton (left)
25418	Mean OD in posterior corona radiata on FA skeleton (right)
25411	Mean OD in posterior limb of internal capsule on FA skeleton (left)
25410	Mean OD in posterior limb of internal capsule on FA skeleton (right)
25421	Mean OD in posterior thalamic radiation on FA skeleton (left)
25420	Mean OD in posterior thalamic radiation on FA skeleton (right)
25413	Mean OD in retrolenticular part of internal capsule on FA skeleton (left)
25412	Mean OD in retrolenticular part of internal capsule on FA skeleton (right)
25423	Mean OD in sagittal stratum on FA skeleton (left)
25422	Mean OD in sagittal stratum on FA skeleton (right)
25396	Mean OD in splenium of corpus callosum on FA skeleton
25405	Mean OD in superior cerebellar peduncle on FA skeleton (left)
25404	Mean OD in superior cerebellar peduncle on FA skeleton (right)
25417	Mean OD in superior corona radiata on FA skeleton (left)
25416	Mean OD in superior corona radiata on FA skeleton (right)
25435	Mean OD in superior fronto-occipital fasciculus on FA skeleton (left)
25434	Mean OD in superior fronto-occipital fasciculus on FA skeleton (right)
25433	Mean OD in superior longitudinal fasciculus on FA skeleton (left)
25432	Mean OD in superior longitudinal fasciculus on FA skeleton (right)
25439	Mean OD in tapetum on FA skeleton (left)
25438	Mean OD in tapetum on FA skeleton (right)
25437	Mean OD in uncinate fasciculus on FA skeleton (left)
25436	Mean OD in uncinate fasciculus on FA skeleton (right)
25488	Weighted-mean FA in tract acoustic radiation (left)
25489	Weighted-mean FA in tract acoustic radiation (right)
25490	Weighted-mean FA in tract anterior thalamic radiation (left)
25491	Weighted-mean FA in tract anterior thalamic radiation (right)
25492	Weighted-mean FA in tract cingulate gyrus part of cingulum (left)
25493	Weighted-mean FA in tract cingulate gyrus part of cingulum (right)
25496	Weighted-mean FA in tract corticospinal tract (left)
25497	Weighted-mean FA in tract corticospinal tract (right)
25498	Weighted-mean FA in tract forceps major
25499	Weighted-mean FA in tract forceps minor
25500	Weighted-mean FA in tract inferior fronto-occipital fasciculus (left)
25501	Weighted-mean FA in tract inferior fronto-occipital fasciculus (right)
25502	Weighted-mean FA in tract inferior longitudinal fasciculus (left)
25503	Weighted-mean FA in tract inferior longitudinal fasciculus (right)
25505	Weighted-mean FA in tract medial lemniscus (left)
25506	Weighted-mean FA in tract medial lemniscus (right)
25504	Weighted-mean FA in tract middle cerebellar peduncle
25494	Weighted-mean FA in tract parahippocampal part of cingulum (left)
25495	Weighted-mean FA in tract parahippocampal part of cingulum (right)
25507	Weighted-mean FA in tract posterior thalamic radiation (left)
25508	Weighted-mean FA in tract posterior thalamic radiation (right)
25509	Weighted-mean FA in tract superior longitudinal fasciculus (left)
25510	Weighted-mean FA in tract superior longitudinal fasciculus (right)
25511	Weighted-mean FA in tract superior thalamic radiation (left)
25512	Weighted-mean FA in tract superior thalamic radiation (right)
25513	Weighted-mean FA in tract uncinate fasciculus (left)
25514	Weighted-mean FA in tract uncinate fasciculus (right)
25650	Weighted-mean ICVF in tract acoustic radiation (left)
25651	Weighted-mean ICVF in tract acoustic radiation (right)
25652	Weighted-mean ICVF in tract anterior thalamic radiation (left)
25653	Weighted-mean ICVF in tract anterior thalamic radiation (right)
25654	Weighted-mean ICVF in tract cingulate gyrus part of cingulum (left)
25655	Weighted-mean ICVF in tract cingulate gyrus part of cingulum (right)
25658	Weighted-mean ICVF in tract corticospinal tract (left)
25659	Weighted-mean ICVF in tract corticospinal tract (right)
25660	Weighted-mean ICVF in tract forceps major
25661	Weighted-mean ICVF in tract forceps minor
25662	Weighted-mean ICVF in tract inferior fronto-occipital fasciculus (left)
25663	Weighted-mean ICVF in tract inferior fronto-occipital fasciculus (right)
25664	Weighted-mean ICVF in tract inferior longitudinal fasciculus (left)
25665	Weighted-mean ICVF in tract inferior longitudinal fasciculus (right)
25667	Weighted-mean ICVF in tract medial lemniscus (left)
25668	Weighted-mean ICVF in tract medial lemniscus (right)
25666	Weighted-mean ICVF in tract middle cerebellar peduncle
25656	Weighted-mean ICVF in tract parahippocampal part of cingulum (left)
25657	Weighted-mean ICVF in tract parahippocampal part of cingulum (right)
25669	Weighted-mean ICVF in tract posterior thalamic radiation (left)
25670	Weighted-mean ICVF in tract posterior thalamic radiation (right)
25671	Weighted-mean ICVF in tract superior longitudinal fasciculus (left)
25672	Weighted-mean ICVF in tract superior longitudinal fasciculus (right)
25673	Weighted-mean ICVF in tract superior thalamic radiation (left)
25674	Weighted-mean ICVF in tract superior thalamic radiation (right)
25675	Weighted-mean ICVF in tract uncinate fasciculus (left)
25676	Weighted-mean ICVF in tract uncinate fasciculus (right)
25704	Weighted-mean ISOVF in tract acoustic radiation (left)
25705	Weighted-mean ISOVF in tract acoustic radiation (right)
25706	Weighted-mean ISOVF in tract anterior thalamic radiation (left)
25707	Weighted-mean ISOVF in tract anterior thalamic radiation (right)
25708	Weighted-mean ISOVF in tract cingulate gyrus part of cingulum (left)
25709	Weighted-mean ISOVF in tract cingulate gyrus part of cingulum (right)
25712	Weighted-mean ISOVF in tract corticospinal tract (left)
25713	Weighted-mean ISOVF in tract corticospinal tract (right)
25714	Weighted-mean ISOVF in tract forceps major
25715	Weighted-mean ISOVF in tract forceps minor
25716	Weighted-mean ISOVF in tract inferior fronto-occipital fasciculus (left)
25717	Weighted-mean ISOVF in tract inferior fronto-occipital fasciculus (right)
25718	Weighted-mean ISOVF in tract inferior longitudinal fasciculus (left)
25719	Weighted-mean ISOVF in tract inferior longitudinal fasciculus (right)
25721	Weighted-mean ISOVF in tract medial lemniscus (left)
25722	Weighted-mean ISOVF in tract medial lemniscus (right)
25720	Weighted-mean ISOVF in tract middle cerebellar peduncle
25710	Weighted-mean ISOVF in tract parahippocampal part of cingulum (left)
25711	Weighted-mean ISOVF in tract parahippocampal part of cingulum (right)
25723	Weighted-mean ISOVF in tract posterior thalamic radiation (left)
25724	Weighted-mean ISOVF in tract posterior thalamic radiation (right)
25725	Weighted-mean ISOVF in tract superior longitudinal fasciculus (left)
25726	Weighted-mean ISOVF in tract superior longitudinal fasciculus (right)
25727	Weighted-mean ISOVF in tract superior thalamic radiation (left)
25728	Weighted-mean ISOVF in tract superior thalamic radiation (right)
25729	Weighted-mean ISOVF in tract uncinate fasciculus (left)
25730	Weighted-mean ISOVF in tract uncinate fasciculus (right)
25569	Weighted-mean L1 in tract acoustic radiation (left)
25570	Weighted-mean L1 in tract acoustic radiation (right)
25571	Weighted-mean L1 in tract anterior thalamic radiation (left)
25572	Weighted-mean L1 in tract anterior thalamic radiation (right)
25573	Weighted-mean L1 in tract cingulate gyrus part of cingulum (left)
25574	Weighted-mean L1 in tract cingulate gyrus part of cingulum (right)
25577	Weighted-mean L1 in tract corticospinal tract (left)
25578	Weighted-mean L1 in tract corticospinal tract (right)
25579	Weighted-mean L1 in tract forceps major
25580	Weighted-mean L1 in tract forceps minor
25581	Weighted-mean L1 in tract inferior fronto-occipital fasciculus (left)
25582	Weighted-mean L1 in tract inferior fronto-occipital fasciculus (right)
25583	Weighted-mean L1 in tract inferior longitudinal fasciculus (left)
25584	Weighted-mean L1 in tract inferior longitudinal fasciculus (right)
25586	Weighted-mean L1 in tract medial lemniscus (left)
25587	Weighted-mean L1 in tract medial lemniscus (right)
25585	Weighted-mean L1 in tract middle cerebellar peduncle
25575	Weighted-mean L1 in tract parahippocampal part of cingulum (left)
25576	Weighted-mean L1 in tract parahippocampal part of cingulum (right)
25588	Weighted-mean L1 in tract posterior thalamic radiation (left)
25589	Weighted-mean L1 in tract posterior thalamic radiation (right)
25590	Weighted-mean L1 in tract superior longitudinal fasciculus (left)
25591	Weighted-mean L1 in tract superior longitudinal fasciculus (right)
25592	Weighted-mean L1 in tract superior thalamic radiation (left)
25593	Weighted-mean L1 in tract superior thalamic radiation (right)
25594	Weighted-mean L1 in tract uncinate fasciculus (left)
25595	Weighted-mean L1 in tract uncinate fasciculus (right)
25596	Weighted-mean L2 in tract acoustic radiation (left)
25597	Weighted-mean L2 in tract acoustic radiation (right)
25598	Weighted-mean L2 in tract anterior thalamic radiation (left)
25599	Weighted-mean L2 in tract anterior thalamic radiation (right)
25600	Weighted-mean L2 in tract cingulate gyrus part of cingulum (left)
25601	Weighted-mean L2 in tract cingulate gyrus part of cingulum (right)
25604	Weighted-mean L2 in tract corticospinal tract (left)
25605	Weighted-mean L2 in tract corticospinal tract (right)
25606	Weighted-mean L2 in tract forceps major
25607	Weighted-mean L2 in tract forceps minor
25608	Weighted-mean L2 in tract inferior fronto-occipital fasciculus (left)
25609	Weighted-mean L2 in tract inferior fronto-occipital fasciculus (right)
25610	Weighted-mean L2 in tract inferior longitudinal fasciculus (left)
25611	Weighted-mean L2 in tract inferior longitudinal fasciculus (right)
25613	Weighted-mean L2 in tract medial lemniscus (left)
25614	Weighted-mean L2 in tract medial lemniscus (right)
25612	Weighted-mean L2 in tract middle cerebellar peduncle
25602	Weighted-mean L2 in tract parahippocampal part of cingulum (left)
25603	Weighted-mean L2 in tract parahippocampal part of cingulum (right)
25615	Weighted-mean L2 in tract posterior thalamic radiation (left)
25616	Weighted-mean L2 in tract posterior thalamic radiation (right)
25617	Weighted-mean L2 in tract superior longitudinal fasciculus (left)
25618	Weighted-mean L2 in tract superior longitudinal fasciculus (right)
25619	Weighted-mean L2 in tract superior thalamic radiation (left)
25620	Weighted-mean L2 in tract superior thalamic radiation (right)
25621	Weighted-mean L2 in tract uncinate fasciculus (left)
25622	Weighted-mean L2 in tract uncinate fasciculus (right)
25623	Weighted-mean L3 in tract acoustic radiation (left)
25624	Weighted-mean L3 in tract acoustic radiation (right)
25625	Weighted-mean L3 in tract anterior thalamic radiation (left)
25626	Weighted-mean L3 in tract anterior thalamic radiation (right)
25627	Weighted-mean L3 in tract cingulate gyrus part of cingulum (left)
25628	Weighted-mean L3 in tract cingulate gyrus part of cingulum (right)
25631	Weighted-mean L3 in tract corticospinal tract (left)
25632	Weighted-mean L3 in tract corticospinal tract (right)
25633	Weighted-mean L3 in tract forceps major
25634	Weighted-mean L3 in tract forceps minor
25635	Weighted-mean L3 in tract inferior fronto-occipital fasciculus (left)
25636	Weighted-mean L3 in tract inferior fronto-occipital fasciculus (right)
25637	Weighted-mean L3 in tract inferior longitudinal fasciculus (left)
25638	Weighted-mean L3 in tract inferior longitudinal fasciculus (right)
25640	Weighted-mean L3 in tract medial lemniscus (left)
25641	Weighted-mean L3 in tract medial lemniscus (right)
25639	Weighted-mean L3 in tract middle cerebellar peduncle
25629	Weighted-mean L3 in tract parahippocampal part of cingulum (left)
25630	Weighted-mean L3 in tract parahippocampal part of cingulum (right)
25642	Weighted-mean L3 in tract posterior thalamic radiation (left)
25643	Weighted-mean L3 in tract posterior thalamic radiation (right)
25644	Weighted-mean L3 in tract superior longitudinal fasciculus (left)
25645	Weighted-mean L3 in tract superior longitudinal fasciculus (right)
25646	Weighted-mean L3 in tract superior thalamic radiation (left)
25647	Weighted-mean L3 in tract superior thalamic radiation (right)
25648	Weighted-mean L3 in tract uncinate fasciculus (left)
25649	Weighted-mean L3 in tract uncinate fasciculus (right)
25515	Weighted-mean MD in tract acoustic radiation (left)
25516	Weighted-mean MD in tract acoustic radiation (right)
25517	Weighted-mean MD in tract anterior thalamic radiation (left)
25518	Weighted-mean MD in tract anterior thalamic radiation (right)
25519	Weighted-mean MD in tract cingulate gyrus part of cingulum (left)
25520	Weighted-mean MD in tract cingulate gyrus part of cingulum (right)
25523	Weighted-mean MD in tract corticospinal tract (left)
25524	Weighted-mean MD in tract corticospinal tract (right)
25525	Weighted-mean MD in tract forceps major
25526	Weighted-mean MD in tract forceps minor
25527	Weighted-mean MD in tract inferior fronto-occipital fasciculus (left)
25528	Weighted-mean MD in tract inferior fronto-occipital fasciculus (right)
25529	Weighted-mean MD in tract inferior longitudinal fasciculus (left)
25530	Weighted-mean MD in tract inferior longitudinal fasciculus (right)
25532	Weighted-mean MD in tract medial lemniscus (left)
25533	Weighted-mean MD in tract medial lemniscus (right)
25531	Weighted-mean MD in tract middle cerebellar peduncle
25521	Weighted-mean MD in tract parahippocampal part of cingulum (left)
25522	Weighted-mean MD in tract parahippocampal part of cingulum (right)
25534	Weighted-mean MD in tract posterior thalamic radiation (left)
25535	Weighted-mean MD in tract posterior thalamic radiation (right)
25536	Weighted-mean MD in tract superior longitudinal fasciculus (left)
25537	Weighted-mean MD in tract superior longitudinal fasciculus (right)
25538	Weighted-mean MD in tract superior thalamic radiation (left)
25539	Weighted-mean MD in tract superior thalamic radiation (right)
25540	Weighted-mean MD in tract uncinate fasciculus (left)
25541	Weighted-mean MD in tract uncinate fasciculus (right)
25542	Weighted-mean MO in tract acoustic radiation (left)
25543	Weighted-mean MO in tract acoustic radiation (right)
25544	Weighted-mean MO in tract anterior thalamic radiation (left)
25545	Weighted-mean MO in tract anterior thalamic radiation (right)
25546	Weighted-mean MO in tract cingulate gyrus part of cingulum (left)
25547	Weighted-mean MO in tract cingulate gyrus part of cingulum (right)
25550	Weighted-mean MO in tract corticospinal tract (left)
25551	Weighted-mean MO in tract corticospinal tract (right)
25552	Weighted-mean MO in tract forceps major
25553	Weighted-mean MO in tract forceps minor
25554	Weighted-mean MO in tract inferior fronto-occipital fasciculus (left)
25555	Weighted-mean MO in tract inferior fronto-occipital fasciculus (right)
25556	Weighted-mean MO in tract inferior longitudinal fasciculus (left)
25557	Weighted-mean MO in tract inferior longitudinal fasciculus (right)
25559	Weighted-mean MO in tract medial lemniscus (left)
25560	Weighted-mean MO in tract medial lemniscus (right)
25558	Weighted-mean MO in tract middle cerebellar peduncle
25548	Weighted-mean MO in tract parahippocampal part of cingulum (left)
25549	Weighted-mean MO in tract parahippocampal part of cingulum (right)
25561	Weighted-mean MO in tract posterior thalamic radiation (left)
25562	Weighted-mean MO in tract posterior thalamic radiation (right)
25563	Weighted-mean MO in tract superior longitudinal fasciculus (left)
25564	Weighted-mean MO in tract superior longitudinal fasciculus (right)
25565	Weighted-mean MO in tract superior thalamic radiation (left)
25566	Weighted-mean MO in tract superior thalamic radiation (right)
25567	Weighted-mean MO in tract uncinate fasciculus (left)
25568	Weighted-mean MO in tract uncinate fasciculus (right)
25677	Weighted-mean OD in tract acoustic radiation (left)
25678	Weighted-mean OD in tract acoustic radiation (right)
25679	Weighted-mean OD in tract anterior thalamic radiation (left)
25680	Weighted-mean OD in tract anterior thalamic radiation (right)
25681	Weighted-mean OD in tract cingulate gyrus part of cingulum (left)
25682	Weighted-mean OD in tract cingulate gyrus part of cingulum (right)
25685	Weighted-mean OD in tract corticospinal tract (left)
25686	Weighted-mean OD in tract corticospinal tract (right)
25687	Weighted-mean OD in tract forceps major
25688	Weighted-mean OD in tract forceps minor
25689	Weighted-mean OD in tract inferior fronto-occipital fasciculus (left)
25690	Weighted-mean OD in tract inferior fronto-occipital fasciculus (right)
25691	Weighted-mean OD in tract inferior longitudinal fasciculus (left)
25692	Weighted-mean OD in tract inferior longitudinal fasciculus (right)
25694	Weighted-mean OD in tract medial lemniscus (left)
25695	Weighted-mean OD in tract medial lemniscus (right)
25693	Weighted-mean OD in tract middle cerebellar peduncle
25683	Weighted-mean OD in tract parahippocampal part of cingulum (left)
25684	Weighted-mean OD in tract parahippocampal part of cingulum (right)
25696	Weighted-mean OD in tract posterior thalamic radiation (left)
25697	Weighted-mean OD in tract posterior thalamic radiation (right)
25698	Weighted-mean OD in tract superior longitudinal fasciculus (left)
25699	Weighted-mean OD in tract superior longitudinal fasciculus (right)
25700	Weighted-mean OD in tract superior thalamic radiation (left)
25701	Weighted-mean OD in tract superior thalamic radiation (right)
25702	Weighted-mean OD in tract uncinate fasciculus (left)
25703	Weighted-mean OD in tract uncinate fasciculus (right)

## Sheet: fMRI features
Table S5. Resting fMRI features derived from UK Biobank brain imaging.
Resting state fMRI (Brainnetome atlas)
Region	Name	FC network
SFG-L (8m)	Lt. superior frontal gyrus	FPN
SFG-R (8m)	Rt. superior frontal gyrus	FPN
SFG-L (8dl)	Lt. superior frontal gyrus	FPN
SFG-R (8dl)	Rt. superior frontal gyrus	FPN
SFG-L (9l)	Lt. superior frontal gyrus	DMN
SFG-R (9l)	Rt. superior frontal gyrus	DMN
SFG-L (6dl)	Lt. superior frontal gyrus	DAN
SFG-R (6dl)	Rt. superior frontal gyrus	DAN
SFG-L (6m)	Lt. superior frontal gyrus	SMN
SFG-R (6m)	Rt. superior frontal gyrus	SMN
SFG-L (9m)	Lt. superior frontal gyrus	DMN
SFG-R (9m)	Rt. superior frontal gyrus	DMN
SFG-L (10m)	Lt. superior frontal gyrus	DMN
SFG-R (10m)	Rt. superior frontal gyrus	DMN
MFG-L (9/46d)	Lt. middle frontal gyrus	FPN
MFG-R (9/46d)	Rt. middle frontal gyrus	FPN
MFG-L (IFJ)	Lt. middle frontal gyrus	FPN
MFG-R (IFJ)	Rt. middle frontal gyrus	FPN
MFG-L (46)	Lt. middle frontal gyrus	FPN
MFG-R (46)	Rt. middle frontal gyrus	FPN
MFG-L (9/46v)	Lt. middle frontal gyrus	FPN
MFG-R (9/46v)	Rt. middle frontal gyrus	FPN
MFG-L (8vl)	Lt. middle frontal gyrus	FPN
MFG-R (8vl)	Rt. middle frontal gyrus	FPN
MFG-L (6vl)	Lt. middle frontal gyrus	DAN
MFG-R (6vl)	Rt. middle frontal gyrus	DAN
MFG-L (10l)	Lt. middle frontal gyrus	DMN
MFG-R (10l)	Rt. middle frontal gyrus	DMN
IFG-L (44d)	Lt. inferior frontal gyrus	DAN
IFG-R (44d)	Rt. inferior frontal gyrus	DAN
IFG-L (IFS)	Lt. inferior frontal gyrus	FPN
IFG-R (IFS)	Rt. inferior frontal gyrus	FPN
IFG-L (45c)	Lt. inferior frontal gyrus	DMN
IFG-R (45c)	Rt. inferior frontal gyrus	DMN
IFG-L (45r)	Lt. inferior frontal gyrus	DMN
IFG-R (45r)	Rt. inferior frontal gyrus	DMN
IFG-L (44op)	Lt. inferior frontal gyrus	VAN
IFG-R (44op)	Rt. inferior frontal gyrus	VAN
IFG-L (44v)	Lt. inferior frontal gyrus	DMN
IFG-R (44v)	Rt. inferior frontal gyrus	DMN
OrG-L (14m)	Lt. orbital gyrus	DMN
OrG-R (14m)	Rt. orbital gyrus	DMN
OrG-L (12/47o)	Lt. orbital gyrus	DMN
OrG-R (12/47o)	Rt. orbital gyrus	DMN
OrG-L (11l)	Lt. orbital gyrus	LN
OrG-R (11l)	Rt. orbital gyrus	LN
OrG-L (11m)	Lt. orbital gyrus	LN
OrG-R (11m)	Rt. orbital gyrus	LN
OrG-L (13)	Lt. orbital gyrus	LN
OrG-R (13)	Rt. orbital gyrus	LN
OrG-L (12/47l)	Lt. orbital gyrus	DMN
OrG-R (12/47l)	Rt. orbital gyrus	DMN
PrG-L (4hf)	Lt. precentral gyrus	SMN
PrG-R (4hf)	Rt. precentral gyrus	SMN
PrG-L (6cdl)	Lt. precentral gyrus	SMN
PrG-R (6cdl)	Rt. precentral gyrus	SMN
PrG-L (4ul)	Lt. precentral gyrus	SMN
PrG-R (4ul)	Rt. precentral gyrus	SMN
PrG-L (4t)	Lt. precentral gyrus	SMN
PrG-R (4t)	Rt. precentral gyrus	SMN
PrG-L (4tl)	Lt. precentral gyrus	VAN
PrG-R (4tl)	Rt. precentral gyrus	VAN
PrG-L (6cvl)	Lt. precentral gyrus	VAN
PrG-R (6cvl)	Rt. precentral gyrus	VAN
PCL-L (1/2/3ll)	Lt. paracentral lobule	VAN
PCL-R (1/2/3ll)	Rt. paracentral lobule	VAN
PCL-L (4ll)	Lt. paracentral lobule	SMN
PCL-R (4ll)	Rt. paracentral lobule	SMN
STG-L (38m)	Lt. superior temporal gyrus	LN
STG-R (38m)	Rt. superior temporal gyrus	LN
STG-L (41/42)	Lt. superior temporal gyrus	SMN
STG-R (41/42)	Rt. superior temporal gyrus	SMN
STG-L (TE1.0/1.2)	Lt. superior temporal gyrus	SMN
STG-R (TE1.0/1.2)	Rt. superior temporal gyrus	SMN
STG-L (22c)	Lt. superior temporal gyrus	DMN
STG-R (22c)	Rt. superior temporal gyrus	DMN
STG-L (38l)	Lt. superior temporal gyrus	LN
STG-R (38l)	Rt. superior temporal gyrus	LN
STG-L (22r)	Lt. superior temporal gyrus	DMN
STG-R (22r)	Rt. superior temporal gyrus	DMN
MTG-L (21c)	Lt. middle temporal gyrus	DMN
MTG-R (21c)	Rt. middle temporal gyrus	DMN
MTG-L (21r)	Lt. middle temporal gyrus	DMN
MTG-R (21r)	Rt. middle temporal gyrus	DMN
MTG-L (37dl)	Lt. middle temporal gyrus	DAN
MTG-R (37dl)	Rt. middle temporal gyrus	DAN
MTG-L (aSTS)	Lt. middle temporal gyrus	DMN
MTG-R (aSTS)	Rt. middle temporal gyrus	DMN
ITG-L (20iv)	Lt. inferior temporal gyrus	LN
ITG-R (20iv)	Rt. inferior temporal gyrus	LN
ITG-L (37elv)	Lt. inferior temporal gyrus	DAN
ITG-R (37elv)	Rt. inferior temporal gyrus	DAN
ITG-L (20r)	Lt. inferior temporal gyrus	LN
ITG-R (20r)	Rt. inferior temporal gyrus	LN
ITG-L (20il)	Lt. inferior temporal gyrus	DMN
ITG-R (20il)	Rt. inferior temporal gyrus	DMN
ITG-L (37vl)	Lt. inferior temporal gyrus	DAN
ITG-R (37vl)	Rt. inferior temporal gyrus	DAN
ITG-L (20cl)	Lt. inferior temporal gyrus	FPN
ITG-R (20cl)	Rt. inferior temporal gyrus	FPN
ITG-L (20cv)	Lt. inferior temporal gyrus	LN
ITG-R (20cv)	Rt. inferior temporal gyrus	LN
FuG-L (20rv)	Lt. fusiform gyrus	LN
FuG-R (20rv)	Rt. fusiform gyrus	LN
FuG-L (37mv)	Lt. fusiform gyrus	VN
FuG-R (37mv)	Rt. fusiform gyrus	VN
FuG-L (37lv)	Lt. fusiform gyrus	DAN
FuG-R (37lv)	Rt. fusiform gyrus	DAN
PhG-L (35/36r)	Lt. parahippocampal gyrus	LN
PhG-R (35/36r)	Rt. parahippocampal gyrus	LN
PhG-L (35/36c)	Lt. parahippocampal gyrus	DMN
PhG-R (35/36c)	Rt. parahippocampal gyrus	DMN
PhG-L (TL)	Lt. parahippocampal gyrus	DMN
PhG-R (TL)	Rt. parahippocampal gyrus	DMN
PhG-L (28/34)	Lt. parahippocampal gyrus	DMN
PhG-R (28/34)	Rt. parahippocampal gyrus	DMN
PhG-L (TI)	Lt. parahippocampal gyrus	LN
PhG-R (TI)	Rt. parahippocampal gyrus	LN
PhG-L (TH)	Lt. parahippocampal gyrus	VN
PhG-R (TH)	Rt. parahippocampal gyrus	VN
pSTS-L (rpSTS)	Lt. posterior superior temporal sulcus	DMN
pSTS-R (rpSTS)	Rt. posterior superior temporal sulcus	DMN
pSTS-L (cpSTS)	Lt. posterior superior temporal sulcus	DMN
pSTS-R (cpSTS)	Rt. posterior superior temporal sulcus	DMN
SPL-L (7r)	Lt. superior parietal lobule	DAN
SPL-R (7r)	Rt. superior parietal lobule	DAN
SPL-L (7c)	Lt. superior parietal lobule	DAN
SPL-R (7c)	Rt. superior parietal lobule	DAN
SPL-L (5l)	Lt. superior parietal lobule	DAN
SPL-R (5l)	Rt. superior parietal lobule	DAN
SPL-L (7pc)	Lt. superior parietal lobule	DAN
SPL-R (7pc)	Rt. superior parietal lobule	DAN
SPL-L (7ip)	Lt. superior parietal lobule	DAN
SPL-R (7ip)	Rt. superior parietal lobule	DAN
IPL-L (39c)	Lt. inferior parietal lobule	DAN
IPL-R (39c)	Rt. inferior parietal lobule	DAN
IPL-L (39rd)	Lt. inferior parietal lobule	FPN
IPL-R (39rd)	Rt. inferior parietal lobule	FPN
IPL-L (40rd)	Lt. inferior parietal lobule	DAN
IPL-R (40rd)	Rt. inferior parietal lobule	DAN
IPL-L (40c)	Lt. inferior parietal lobule	VAN
IPL-R (40c)	Rt. inferior parietal lobule	VAN
IPL-L (39rv)	Lt. inferior parietal lobule	DMN
IPL-R (39rv)	Rt. inferior parietal lobule	DMN
IPL-L (40rv)	Lt. inferior parietal lobule	VAN
IPL-R (40rv)	Rt. inferior parietal lobule	VAN
PCun-L (7m)	Lt. precuneus	FPN
PCun-R (7m)	Rt. precuneus	FPN
PCun-L (5m)	Lt. precuneus	VAN
PCun-R (5m)	Rt. precuneus	VAN
PCun-L (dmPOS)	Lt. precuneus	DMN
PCun-R (dmPOS)	Rt. precuneus	DMN
PCun-L (31)	Lt. precuneus	DMN
PCun-R (31)	Rt. precuneus	DMN
PoG-L (1/2/3ulhf)	Lt. postcentral gyrus	SMN
PoG-R (1/2/3ulhf)	Rt. postcentral gyrus	SMN
PoG-L (1/2/3tl)	Lt. postcentral gyrus	SMN
PoG-R (1/2/3tl)	Rt. postcentral gyrus	SMN
PoG-L (2)	Lt. postcentral gyrus	SMN
PoG-R (2)	Rt. postcentral gyrus	SMN
PoG-L (1/2/3t)	Lt. postcentral gyrus	SMN
PoG-R (1/2/3t)	Rt. postcentral gyrus	SMN
INS-L (G)	Lt. insular gyrus	SMN
INS-R (G)	Rt. insular gyrus	SMN
INS-L (vIa)	Lt. insular gyrus	VAN
INS-R (vIa)	Rt. insular gyrus	VAN
INS-L (dIa)	Lt. insular gyrus	VAN
INS-R (dIa)	Rt. insular gyrus	VAN
INS-L (vId/vIg)	Lt. insular gyrus	VAN
INS-R (vId/vIg)	Rt. insular gyrus	VAN
INS-L (dIg)	Lt. insular gyrus	VAN
INS-R (dIg)	Rt. insular gyrus	VAN
INS-L (dId)	Lt. insular gyrus	VAN
INS-R (dId)	Rt. insular gyrus	VAN
CG-L (23d)	Lt. cingulate gyrus	DMN
CG-R (23d)	Rt. cingulate gyrus	DMN
CG-L (24rv)	Lt. cingulate gyrus	VAN
CG-R (24rv)	Rt. cingulate gyrus	VAN
CG-L (32p)	Lt. cingulate gyrus	VAN
CG-R (32p)	Rt. cingulate gyrus	VAN
CG-L (23v)	Lt. cingulate gyrus	DMN
CG-R (23v)	Rt. cingulate gyrus	DMN
CG-L (24cd)	Lt. cingulate gyrus	VAN
CG-R (24cd)	Rt. cingulate gyrus	VAN
CG-L (23c)	Lt. cingulate gyrus	VAN
CG-R (23c)	Rt. cingulate gyrus	VAN
CG-L (32sg)	Lt. cingulate gyrus	DMN
CG-R (32sg)	Rt. cingulate gyrus	DMN
MVOcC-L (cLinG)	Lt. medioventral occipital cortex	VN
MVOcC-R (cLinG)	Rt. medioventral occipital cortex	VN
MVOcC-L (rCunG)	Lt. medioventral occipital cortex	VN
MVOcC-R (rCunG)	Rt. medioventral occipital cortex	VN
MVOcC-L (cCunG)	Lt. medioventral occipital cortex	VN
MVOcC-R (cCunG)	Rt. medioventral occipital cortex	VN
MVOcC-L (rLinG)	Lt. medioventral occipital cortex	VN
MVOcC-R (rLinG)	Rt. medioventral occipital cortex	VN
MVOcC-L (vmPOS)	Lt. medioventral occipital cortex	VN
MVOcC-R (vmPOS)	Rt. medioventral occipital cortex	VN
LOcC-L (mOccG)	Lt. lateral occipital cortex	VN
LOcC-R (mOccG)	Rt. lateral occipital cortex	VN
LOcC-L (V5/MT)	Lt. lateral occipital cortex	VN
LOcC-R (V5/MT)	Rt. lateral occipital cortex	VN
LOcC-L (OPC)	Lt. lateral occipital cortex	VN
LOcC-R (OPC)	Rt. lateral occipital cortex	VN
LOcC-L (iOccG)	Lt. lateral occipital cortex	VN
LOcC-R (iOccG)	Rt. lateral occipital cortex	VN
LOcC-L (msOccG)	Lt. lateral occipital cortex	VN
LOcC-R (msOccG)	Rt. lateral occipital cortex	VN
LOcC-L (lsOccG)	Lt. lateral occipital cortex	VN
LOcC-R (lsOccG)	Rt. lateral occipital cortex	VN
Amyg-L (mAmyg)	Lt. amygdala	SCTX
Amyg-R (mAmyg)	Rt. amygdala	SCTX
Amyg-L (lAmyg)	Lt. amygdala	SCTX
Amyg-R (lAmyg)	Rt. amygdala	SCTX
Hipp-L (rHipp)	Lt. hippocampus	SCTX
Hipp-R (rHipp)	Rt. hippocampus	SCTX
Hipp-L (cHipp)	Lt. hippocampus	SCTX
Hipp-R (cHipp)	Rt. hippocampus	SCTX
BG-L (vCa)	Lt. basal ganglia	SCTX
BG-R (vCa)	Rt. basal ganglia	SCTX
BG-L (GP)	Lt. basal ganglia	SCTX
BG-R (GP)	Rt. basal ganglia	SCTX
BG-L (NAC)	Lt. basal ganglia	SCTX
BG-R (NAC)	Rt. basal ganglia	SCTX
BG-L (vmPu)	Lt. basal ganglia	SCTX
BG-R (vmPu)	Rt. basal ganglia	SCTX
BG-L (dCa)	Lt. basal ganglia	SCTX
BG-R (dCa)	Rt. basal ganglia	SCTX
BG-L (dlPu)	Lt. basal ganglia	SCTX
BG-R (dlPu)	Rt. basal ganglia	SCTX
Tha-L (mPFtha)	Lt. thalamus	SCTX
Tha-R (mPFtha)	Rt. thalamus	SCTX
Tha-L (mPMtha)	Lt. thalamus	SCTX
Tha-R (mPMtha)	Rt. thalamus	SCTX
Tha-L (Stha)	Lt. thalamus	SCTX
Tha-R (Stha)	Rt. thalamus	SCTX
Tha-L (rTtha)	Lt. thalamus	SCTX
Tha-R (rTtha)	Rt. thalamus	SCTX
Tha-L (PPtha)	Lt. thalamus	SCTX
Tha-R (PPtha)	Rt. thalamus	SCTX
Tha-L (Otha)	Lt. thalamus	SCTX
Tha-R (Otha)	Rt. thalamus	SCTX
Tha-L (cTtha)	Lt. thalamus	SCTX
Tha-R (cTtha)	Rt. thalamus	SCTX
Tha-L (lPFtha)	Lt. thalamus	SCTX
Tha-R (lPFtha)	Rt. thalamus	SCTX
Cb-L (I-IV)	Lt. cerebellum	BS/CB
Cb-R (I-IV)	Rt. cerebellum	BS/CB
Cb-L (V)	Lt. cerebellum	BS/CB
Cb-R (V)	Rt. cerebellum	BS/CB
Cb-L (VI)	Lt. cerebellum	BS/CB
Cb-V (VI)	Vermis. cerebellum	BS/CB
Cb-R (VI)	Rt. cerebellum	BS/CB
Cb-L (Crus_I)	Lt. cerebellum	BS/CB
Cb-R (Crus_I)	Rt. cerebellum	BS/CB
Cb-L (Crus_II)	Lt. cerebellum	BS/CB
Cb-V (Crus_II)	Vermis. cerebellum	BS/CB
Cb-R (Crus_II)	Rt. cerebellum	BS/CB
Cb-L (VIIb)	Lt. cerebellum	BS/CB
Cb-V (VIIb)	Vermis. cerebellum	BS/CB
Cb-R (VIIb)	Rt. cerebellum	BS/CB
Cb-L (VIIIa)	Lt. cerebellum	BS/CB
Cb-V (VIIIa)	Vermis. cerebellum	BS/CB
Cb-R (VIIIa)	Rt. cerebellum	BS/CB
Cb-L (VIIIb)	Lt. cerebellum	BS/CB
Cb-V (VIIIb)	Vermis. cerebellum	BS/CB
Cb-R (VIIIb)	Rt. cerebellum	BS/CB
Cb-L (IX)	Lt. cerebellum	BS/CB
Cb-V (IX)	Vermis. cerebellum	BS/CB
Cb-R (IX)	Rt. cerebellum	BS/CB
Cb-L (X)	Lt. cerebellum	BS/CB
Cb-V (X)	Vermis. cerebellum	BS/CB
Cb-R (X)	Rt. cerebellum	BS/CB
HypoTha	Hypothalamus	BS/CB
BS	Brainstem	BS/CB
PAG	Periaqueductal gray	BS/CB
SN-L	Lt. substantia nigra	BS/CB
SN-R	Rt. substantia nigra	BS/CB
RN-L	Lt. red nucleus	BS/CB

## Sheet: Psychosocial features
Table S6. Psychosocial features extracted from the UK Biobank.
Type of measure	Details	UK Biobank Data Field *
Questionnaire and verbal interview
Number in household	Number of people living together in participant’s household including themselves	709
Relationship with people living in household	Living with partner	6141
	Living with children
	Living with siblings
	Living with parents
	Living with grandparents
	Living with grandchildren
	Living with related relatives
	Living with unrelated relatives
Number of vehicles in household		728
Average total household income		738
Frequency of friends and family visits	Moderate friends/family visits	1031
	Little friends/family visits
Able to confide	How often the participant has been able to confide to someone close to them	2110
Job involves heavy manual or physical work		816
Job involves walking or standing		806
Current employment status	Full/part-time student	6142
	Looking after home or family
	Unpaid voluntary work
	Paid employment/self-employed
	Retired
	Unemployed
	None of the proposed employment
Number of employments	Total number of employments reported (Derived from data field 6142)
Education (qualifications)	College or university	6138
	Advanced level
	Ordinary level
	Certificate secondary education
	Practical career diploma
	Other professional qualifications
Number of qualifications	Total number of qualifications reported (Derived from data field 6138)
Sleep duration	Hours of sleep in every 24 hours	1160
Getting up in the morning	Difficulty getting up	1170
	Easily getting up
Sleeplessness/insomnia	Trouble falling asleep at night or waking up in the middle of the night	1200
Nap during the day		1190
Chronotype	Late chronotype (evening person)	1180
	Early chronotype (morning person)
Daytime dozing (narcolepsy)	Likely to doze off or fall asleep during the daytime	1220
Smoking status	Never smoked	20116
	Previous smoker
	Current smoker
Current tobacco smoking	Daily smoker	1239
	Occasional smoker
	Not smoking
Past tobacco smoking	How often the participant smoked tobacco in the past	1249
Ever smoked	Derived from current and past tobacco smoking status (data fields 1239 & 1249)	20160
Smokers in household	If anyone smokes in the participant’s household	1259
Hours of exposure to tobacco at home	Hours per week	1269
Alcohol drinker status	Never drank	20117
	Previous drinker
	Current drinker
Alcohol intake frequency		1558
Alcohol intake vs. 10 years previously	Indicates the change in the participant’s alcohol use compared to 10 years ago	1628
Neurotic behaviors	Mood swings	1920
	Miserableness	1930
	Irritability	1940
	Sensitivity/hurt feelings	1950
	Fed-up feelings	1960
	Nervous feelings	1970
	Worrier/anxious feelings	1980
	Tens/highly strung	1990
	Worry too long after embarrassment	2000
	Suffer from nerves	2010
	Loneliness	2020
	Guilty feeling	2030
Total neuroticism score	Derived from the 12 neurotic behaviors as a sum score of the total “yes” answers to these questions	20127
Frequency of depressed mood in last 2 weeks		2050
Frequency of unenthusiasm/disinterest in last 2 weeks		2060
Frequency of tenseness/restlessness in last 2 weeks		2070
Frequency of tiredness/lethargy in last 2 weeks		2080
Seen doctor (GP) for nerves, anxiety, tension or depression		2090
Seen psychiatrist for nerves, anxiety, tension or depression		2100
Risk taking	Whether the participant describes themselves as someone who takes risks	2040
Serious illness, injury, bereavement in the last 2 years	Serious trauma to self	6145
	Serious trauma to close relative
	Death of close relative
	Death of spouse or partner
	Martial separation/ divorce
	Financial difficulties
IPAQ activity group	Low	22032
	Moderate
	High
MET minutes per week for walking	Units of measurement: minutes/week	22037
MET minutes per week for moderate activity	Units of measurement: minutes/week	22038
MET minutes per week for vigorous activity	Units of measurement: minutes/week	22039
Above moderate/vigorous recommendation	Indicates if the participant met the 2017 UK Physical activity guidelines of 150 minutes of moderate activity per week or 75 minutes of vigorous activity	22035
Weekly frequency of physical activity	Summed MET minutes per week for all activity	22040
	Units of measurement: minutes/week
Leisure/social activities	Attend sports club or gym once a week or more often	6160

## Sheet: Dx codes
Table S7. Diagnostic codes used to extract 35 pain-associated diagnoses from the UK Biobank.
Fibromyalgia
Source	Code	Description
Self-report	1542	fibromyalgia
ICD 10	M79.7	Fibromyalgia
ICD 10	M79.70	Fibromyalgia (Multiple sites)
ICD 10	M79.71	Fibromyalgia (Shoulder region)
ICD 10	M79.73	Fibromyalgia (Forearm)
ICD 10	M79.74	Fibromyalgia (Hand)
ICD 10	M79.75	Fibromyalgia (Pelvic region and thigh)
ICD 10	M79.76	Fibromyalgia (Lower leg)
ICD 10	M79.77	Fibromyalgia (Ankle and foot)
ICD 10	M79.78	Fibromyalgia (Other)
ICD 10	M79.79	Fibromyalgia (Site unspecified)
Polymyalgia rheumatica
Source	Code	Description
Self-report	1377	polymyalgia rheumatica
ICD 10	M31.5	Giant cell arteritis with polymyalgia rheumatica
ICD 10	M35.3	Polymyalgia rheumatica
Cervical spondylosis
Source	Code	Description
Self-report	1478	cervical spondylosis
ICD 10	M47.1	Other spondylosis with myelopathy
ICD 10	M47.10	Other spondylosis with myelopathy (Multiple sites in spine)
ICD 10	M47.12	Other spondylosis with myelopathy (Cervical region)
ICD 10	M47.13	Other spondylosis with myelopathy (Cervicothoracic region)
ICD 10	M47.2	Other spondylosis with radiculopathy
ICD 10	M47.20	Other spondylosis with radiculopathy (Multiple sites in spine)
ICD 10	M47.22	Other spondylosis with radiculopathy (Cervical region)
ICD 10	M47.23	Other spondylosis with radiculopathy (Cervicothoracic region)
ICD 10	M47.80	Other spondylosis (Multiple sites in spine)
ICD 10	M47.81	Other spondylosis (Occipito-atlanto-axial region)
ICD 10	M47.82	Other spondylosis (Cervical region)
ICD 10	M47.83	Other spondylosis (Cervicothoracic region)
ICD 10	M47.90	Spondylosis, unspecified (Multiple sites in spine)
ICD 10	M47.91	Spondylosis, unspecified (Occipito-atlanto-axial region)
ICD 10	M47.92	Spondylosis, unspecified (Cervical region)
ICD 10	M47.93	Spondylosis, unspecified (Cervicothoracic region)
Spine arthritis/spondylitis
Source	Code	Description
Self-report	1311	spine arthritis/spondylitis
First-occurrences	131914	other inflammatory spondylopathies
ICD 10	M46	Other inflammatory spondylopathies
ICD 10	M46.0	Spinal enthesopathy
ICD 10	M46.1	Sacro-iliitis, not elsewhere classified
ICD 10	M46.2	Osteomyelitis of vertebra
ICD 10	M46.3	Infection of intervertebral disk (pyogenic)
ICD 10	M46.4	Discitis, unspecified
ICD 10	M46.5	Other infective spondylopathies
ICD 10	M46.8	Other specified inflammatory spondylopathies
ICD 10	M46.9	Inflammatory spondylopathy, unspecified
Joint pain
Source	Code	Description
Self-report	1537	joint pain
ICD 10	M25.5	Pain in joint
ICD 10	M25.50	Pain in joint (Multiple sites)
ICD 10	M25.51	Pain in joint (Shoulder region)
ICD 10	M25.52	Pain in joint (Upper arm)
ICD 10	M25.53	Pain in joint (Forearm)
ICD 10	M25.54	Pain in joint (Hand)
ICD 10	M25.55	Pain in joint (Pelvic region and thigh)
ICD 10	M25.56	Pain in joint (Lower leg)
ICD 10	M25.57	Pain in joint (Ankle and foot)
ICD 10	M25.58	Pain in joint (Other)
ICD 10	M25.59	Pain in joint (Site unspecified)
Back pain
Source	Code	Description
Self-report	1534	back pain
First-occurrences	131928	Dorsalgia
ICD 10	M54	Dorsalgia
Disc disorder
Source	Code	Description
Self-report	1312, 1532, 1533	prolapsed disc/slipped disc, disc problem, disc degeneration
First-occurrences	131922	cervical disk disorders
First-occurrences	131924	other intervertebral disk disorders
ICD 10	M50-M54	Other dorsopathies
ICD 10	M50	Cervical disk disorders
ICD 10	M50.0	Cervical disk disorder with myelopathy
ICD 10	M50.1	Cervical disk disorder with radiculopathy
ICD 10	M50.2	Other cervical disk displacement
ICD 10	M50.3	Other cervical disk degeneration
ICD 10	M50.8	Other cervical disk disorders
ICD 10	M50.9	Cervical disk disorder, unspecified
ICD 10	M51	Other intervertebral disk disorders
ICD 10	M51.0	Lumbar and other intervertebral disk disorders with myelopathy
ICD 10	M51.1	Lumbar and other intervertebral disk disorders with radiculopathy
ICD 10	M51.16	Intervertebral disc disorders with radiculopathy, lumbar region
ICD 10	M51.19	Lumbar and other intervertebral disc disorders with radiculopathy; site unspecified
ICD 10	M51.2	Other specified intervertebral disk displacement
ICD 10	M51.3	Other specified intervertebral disk degeneration
ICD 10	M51.37	Other intervertebral disc degeneration, lumbosacral region
ICD 10	M51.4	Schmorl's nodes
ICD 10	M51.8	Other specified intervertebral disk disorders
ICD 10	M51.9	Intervertebral disk disorder, unspecified
Trapped nerve/compressed nerve
Source	Code	Description
Self-report	1257	trapped nerve/compressed nerve
First-occurrences	131072	nerve root and plexus compressions in diseases classified elsewhere
ICD 10	G55	Nerve root and plexus compressions in diseases classified elsewhere
ICD 10	G55.0	Nerve root and plexus compressions in neoplastic disease
ICD 10	G55.1	Nerve root and plexus compressions in intervertebral disk disorders
ICD 10	G55.2	Nerve root and plexus compressions in spondylosis
ICD 10	G55.3	Nerve root and plexus compressions in other dorsopathies
ICD 10	G55.8	Nerve root and plexus compressions in other diseases classified elsewhere
Sciatica
Source	Code	Description
Self-report	1476	sciatica
ICD 10	M54.3	Sciatica
ICD 10	M54.30	Sciatica (Multiple sites in spine)
ICD 10	M54.32	Sciatica-Cervical
ICD 10	M54.33	Sciatica-Cervicothoracic
ICD 10	M54.34	Sciatica-Thoracic
ICD 10	M54.35	Sciatica (Thoracolumbar region)
ICD 10	M54.36	Sciatica (Lumbar region)
ICD 10	M54.37	Sciatica (Lumbosacral region)
ICD 10	M54.38	Sciatica (Sacral and sacrococcygeal region)
ICD 10	M54.39	Sciatica (Site unspecified)
ICD 10	M54.4	Lumbago with sciatica
ICD 10	M54.40	Lumbago with sciatica (Multiple sites in spine)
ICD 10	M54.44	Lumbago with sciatica-Thoracic
ICD 10	M54.45	Lumbago with sciatica (Thoracolumbar region)
ICD 10	M54.46	Lumbago with sciatica (Lumbar region)
ICD 10	M54.47	Lumbago with sciatica (Lumbosacral region)
ICD 10	M54.48	Lumbago with sciatica (Sacral and sacrococcygeal region)
ICD 10	M54.49	Lumbago with sciatica (Site unspecified)
Hernia
Source	Code	Description
Self-report	1511, 1512, 1513	abdominal hernia, umbilical hernia, inguinal hernia
First-occurrences	131612	inguinal hernia
First-occurrences	131614	femoral hernia
First-occurrences	131616	umbilical hernia
First-occurrences	131618	ventral hernia
First-occurrences	131620	diaphragmatic hernia
First-occurrences	131622	other abdominal hernia
First-occurrences	131624	unspecified abdominal hernia
ICD 10	K40-K46	Hernia
ICD 10	K40	Inguinal hernia
ICD 10	K40.0	Bilateral inguinal hernia, with obstruction, without gangrene
ICD 10	K40.1	Bilateral inguinal hernia, with gangrene
ICD 10	K40.2	Bilateral inguinal hernia, without obstruction or gangrene
ICD 10	K40.3	Unilateral or unspecified inguinal hernia, with obstruction, without gangrene
ICD 10	K40.4	Unilateral or unspecified inguinal hernia, with gangrene
ICD 10	K40.9	Unilateral or unspecified inguinal hernia, without obstruction or gangrene
ICD 10	K41	Femoral hernia
ICD 10	K41.0	Bilateral femoral hernia, with obstruction, without gangrene
ICD 10	K41.2	Bilateral femoral hernia, without obstruction or gangrene
ICD 10	K41.3	Unilateral or unspecified femoral hernia, with obstruction, without gangrene
ICD 10	K41.4	Unilateral or unspecified femoral hernia, with gangrene
ICD 10	K41.9	Unilateral or unspecified femoral hernia, without obstruction or gangrene
ICD 10	K42	Umbilical hernia
ICD 10	K42.0	Umbilical hernia with obstruction, without gangrene
ICD 10	K42.1	Umbilical hernia with gangrene
ICD 10	K42.9	Umbilical hernia without obstruction or gangrene
ICD 10	K43	Ventral hernia
ICD 10	K43.0	Ventral hernia with obstruction, without gangrene
ICD 10	K43.1	Ventral hernia with gangrene
ICD 10	K43.2	Incisional hernia without obstruction or gangrene
ICD 10	K43.3	Parastomal hernia with obstruction, without gangrene
ICD 10	K43.4	Parastomal hernia with gangrene
ICD 10	K43.5	Parastomal hernia without obstruction or gangrene
ICD 10	K43.6	Other and unspecified ventral hernia with obstruction, without gangrene
ICD 10	K43.7	Other and unspecified ventral hernia with gangrene
ICD 10	K43.9	Ventral hernia without obstruction or gangrene
ICD 10	K44	Diaphragmatic hernia
ICD 10	K44.0	Diaphragmatic hernia with obstruction, without gangrene
ICD 10	K44.1	Diaphragmatic hernia with gangrene
ICD 10	K44.9	Diaphragmatic hernia without obstruction or gangrene
ICD 10	K45	Other abdominal hernia
ICD 10	K45.0	Other specified abdominal hernia with obstruction, without gangrene
ICD 10	K45.1	Other specified abdominal hernia with gangrene
ICD 10	K45.8	Other specified abdominal hernia without obstruction or gangrene
ICD 10	K46	Unspecified abdominal hernia
ICD 10	K46.0	Unspecified abdominal hernia with obstruction, without gangrene
ICD 10	K46.1	Unspecified abdominal hernia with gangrene
ICD 10	K46.9	Unspecified abdominal hernia without obstruction or gangrene
Irritable bowel syndrome
Source	Code	Description
Self-report	1154	irritable bowel syndrome
First-occurrences	131639	irritable bowel syndrome
ICD 10	K58	Irritable bowel syndrome
ICD 10	K58.0	Irritable bowel syndrome with diarrhoea
ICD 10	K58.9	Irritable bowel syndrome without diarrhoea
Gastric reflux
Source	Code	Description
Self-report	1138	gastro-oesophageal reflux (gord) / gastric reflux
First-occurrences	131584	gastro-oesophageal reflux disease
ICD 10	K21	Gastro-oesophageal reflux disease
ICD 10	K21.0	Gastro-oesophageal reflux disease with oesophagitis
ICD 10	K21.9	Gastro-oesophageal reflux disease without oesophagitis
Arthritis (nos)
Source	Code	Description
Self-report	1538	arthritis (nos)
First-occurrences	131865	other arthritis
ICD 10	M13	Other arthritis
ICD 10	M13.0	Polyarthritis, unspecified
ICD 10	M13.00	Polyarthritis, unspecified (Multiple sites)
ICD 10	M13.01	Polyarthritis, unspecified (Shoulder region)
ICD 10	M13.03	Polyarthritis, unspecified (Forearm)
ICD 10	M13.04	Polyarthritis, unspecified (Hand)
ICD 10	M13.05	Polyarthritis, unspecified (Pelvic region and thigh)
ICD 10	M13.06	Polyarthritis, unspecified (Lower leg)
ICD 10	M13.07	Polyarthritis, unspecified (Ankle and foot)
ICD 10	M13.08	Polyarthritis, unspecified (Other)
ICD 10	M13.09	Polyarthritis, unspecified (Site unspecified)
ICD 10	M13.1	Monoarthritis, not elsewhere classified
ICD 10	M13.10	Monoarthritis, not elsewhere classified (Multiple sites)
ICD 10	M13.11	Monoarthritis, not elsewhere classified (Shoulder region)
ICD 10	M13.12	Monoarthritis, not elsewhere classified (Upper arm)
ICD 10	M13.13	Monoarthritis, not elsewhere classified (Forearm)
ICD 10	M13.14	Monoarthritis, not elsewhere classified (Hand)
ICD 10	M13.15	Monoarthritis, not elsewhere classified (Pelvic region and thigh)
ICD 10	M13.16	Monoarthritis, not elsewhere classified (Lower leg)
ICD 10	M13.17	Monoarthritis, not elsewhere classified (Ankle and foot)
ICD 10	M13.19	Monoarthritis, not elsewhere classified (Site unspecified)
ICD 10	M13.8	Other specified arthritis
ICD 10	M13.80	Other specified arthritis (Multiple sites)
ICD 10	M13.81	Other specified arthritis (Shoulder region)
ICD 10	M13.82	Other specified arthritis (Upper arm)
ICD 10	M13.83	Other specified arthritis (Forearm)
ICD 10	M13.84	Other specified arthritis (Hand)
ICD 10	M13.85	Other specified arthritis (Pelvic region and thigh)
ICD 10	M13.86	Other specified arthritis (Lower leg)
ICD 10	M13.87	Other specified arthritis (Ankle and foot)
ICD 10	M13.88	Other specified arthritis (Other)
ICD 10	M13.89	Other specified arthritis (Site unspecified)
ICD 10	M13.9	Arthritis, unspecified
ICD 10	M13.90	Arthritis, unspecified (Multiple sites)
ICD 10	M13.91	Arthritis, unspecified (Shoulder region)
ICD 10	M13.92	Arthritis, unspecified (Upper arm)
ICD 10	M13.93	Arthritis, unspecified (Forearm)
ICD 10	M13.94	Arthritis, unspecified (Hand)
ICD 10	M13.95	Arthritis, unspecified (Pelvic region and thigh)
ICD 10	M13.96	Arthritis, unspecified (Lower leg)
ICD 10	M13.97	Arthritis, unspecified (Ankle and foot)
ICD 10	M13.98	Arthritis, unspecified (Other)
ICD 10	M13.99	Arthritis, unspecified (Site unspecified)
Osteoarthritis
Source	Code	Description
Self-report	1465	osteoarthritis
First-occurrences	131870	coxarthrosis [arthrosis of hip]
First-occurrences	131872	gonarthrosis [arthrosis of knee]
First-occurrences	131874	arthrosis of first carpometacarpal joint
First-occurrences	131876	other arthrosis
ICD 10	M15-M19	Arthrosis
ICD 10	M15	Polyarthrosis
ICD 10	M15.0	Primary generalised (osteo)arthrosis
ICD 10	M15.00	Primary generalized (osteo)arthrosis, Multiple sites
ICD 10	M15.1	Heberden's nodes (with arthropathy)
ICD 10	M15.2	Bouchard's nodes (with arthropathy)
ICD 10	M15.3	Secondary multiple arthrosis
ICD 10	M15.4	Erosive (osteo)arthrosis
ICD 10	M15.8	Other polyarthrosis
ICD 10	M15.9	Polyarthrosis, unspecified
ICD 10	M15.99	Polyosteoarthritis, unspecified
ICD 10	M16	Coxarthrosis [arthrosis of hip]
ICD 10	M16.0	Primary coxarthrosis, bilateral
ICD 10	M16.1	Other primary coxarthrosis
ICD 10	M16.2	Coxarthrosis resulting from dysplasia, bilateral
ICD 10	M16.3	Other dysplastic coxarthrosis
ICD 10	M16.4	Posttraumatic coxarthrosis, bilateral
ICD 10	M16.5	Other posttraumatic coxarthrosis
ICD 10	M16.6	Other secondary coxarthrosis, bilateral
ICD 10	M16.7	Other secondary coxarthrosis
ICD 10	M16.9	Coxarthrosis, unspecified
ICD 10	M17	Gonarthrosis [arthrosis of knee]
ICD 10	M17.0	Primary gonarthrosis, bilateral
ICD 10	M17.1	Other primary gonarthrosis
ICD 10	M17.2	Posttraumatic gonarthrosis, bilateral
ICD 10	M17.3	Other posttraumatic gonarthrosis
ICD 10	M17.4	Other secondary gonarthrosis, bilateral
ICD 10	M17.5	Other secondary gonarthrosis
ICD 10	M17.9	Gonarthrosis, unspecified
ICD 10	M18	Arthrosis of first carpometacarpal joint
ICD 10	M18.0	Primary arthrosis of first carpometacarpal joints, bilateral
ICD 10	M18.1	Other primary arthrosis of first carpometacarpal joint
ICD 10	M18.2	Posttraumatic arthrosis of first carpometacarpal joints, bilateral
ICD 10	M18.3	Other posttraumatic arthrosis of first carpometacarpal joint
ICD 10	M18.5	Other secondary arthrosis of first carpometacarpal joint
ICD 10	M18.9	Arthrosis of first carpometacarpal joint, unspecified
ICD 10	M19	Other arthrosis
ICD 10	M19.0	Primary arthrosis of other joints
ICD 10	M19.00	Primary arthrosis of other joints (Multiple sites)
ICD 10	M19.01	Primary arthrosis of other joints (Shoulder region)
ICD 10	M19.02	Primary arthrosis of other joints (Upper arm)
ICD 10	M19.03	Primary arthrosis of other joints (Forearm)
ICD 10	M19.04	Primary arthrosis of other joints (Hand)
ICD 10	M19.05	Primary arthrosis of other joints (Pelvic region and thigh)
ICD 10	M19.06	Primary arthrosis of other joints (Lower leg)
ICD 10	M19.07	Primary arthrosis of other joints (Ankle and foot)
ICD 10	M19.08	Primary arthrosis of other joints (Other)
ICD 10	M19.09	Primary arthrosis of other joints (Site unspecified)
ICD 10	M19.1	Posttraumatic arthrosis of other joints
ICD 10	M19.10	Post-traumatic arthrosis of other joints (Multiple sites)
ICD 10	M19.11	Post-traumatic arthrosis of other joints (Shoulder region)
ICD 10	M19.12	Post-traumatic arthrosis of other joints (Upper arm)
ICD 10	M19.13	Post-traumatic arthrosis of other joints (Forearm)
ICD 10	M19.14	Post-traumatic arthrosis of other joints (Hand)
ICD 10	M19.15	Post-traumatic arthrosis of other joints (Pelvic region and thigh)
ICD 10	M19.16	Post-traumatic arthrosis of other joints (Lower leg)
ICD 10	M19.17	Post-traumatic arthrosis of other joints (Ankle and foot)
ICD 10	M19.18	Post-traumatic arthrosis of other joints (Other)
ICD 10	M19.19	Post-traumatic arthrosis of other joints (Site unspecified)
ICD 10	M19.2	Other secondary arthrosis
ICD 10	M19.20	Other secondary arthrosis (Multiple sites)
ICD 10	M19.21	Other secondary arthrosis (Shoulder region)
ICD 10	M19.22	Other secondary arthrosis (Upper arm)
ICD 10	M19.23	Other secondary arthrosis (Forearm)
ICD 10	M19.24	Other secondary arthrosis (Hand)
ICD 10	M19.25	Other secondary arthrosis (Pelvic region and thigh)
ICD 10	M19.26	Other secondary arthrosis of other joints (Lower leg)
ICD 10	M19.27	Other secondary arthrosis (Ankle and foot)
ICD 10	M19.29	Other secondary arthrosis (Site unspecified)
ICD 10	M19.8	Other specified arthrosis
ICD 10	M19.80	Other specified arthrosis (Multiple sites)
ICD 10	M19.81	Other specified arthrosis (Shoulder region)
ICD 10	M19.83	Other specified arthrosis (Forearm)
ICD 10	M19.84	Other specified arthrosis (Hand)
ICD 10	M19.85	Other specified arthrosis (Pelvic region and thigh)
ICD 10	M19.86	Other specified arthrosis (Lower leg)
ICD 10	M19.87	Other specified arthrosis (Ankle and foot)
ICD 10	M19.88	Other specified arthrosis (Other)
ICD 10	M19.89	Other specified arthrosis (Site unspecified)
ICD 10	M19.9	Arthrosis, unspecified
ICD 10	M19.90	Arthrosis, unspecified (Multiple sites)
ICD 10	M19.91	Arthrosis, unspecified (Shoulder region)
ICD 10	M19.92	Arthrosis, unspecified (Upper arm)
ICD 10	M19.93	Arthrosis, unspecified (Forearm)
ICD 10	M19.94	Arthrosis, unspecified (Hand)
ICD 10	M19.95	Arthrosis, unspecified (Pelvic region and thigh)
ICD 10	M19.96	Arthrosis, unspecified (Lower leg)
ICD 10	M19.97	Arthrosis, unspecified (Ankle and foot)
ICD 10	M19.98	Arthrosis, unspecified (Other)
ICD 10	M19.99	Arthrosis, unspecified (Site unspecified)
Osteoporosis
Source	Code	Description
Self-report	1309	osteoporosis
First-occurrences	131962	osteoporosis with pathological fracture
First-occurrences	131964	osteoporosis without pathological fracture
First-occurrences	131966	osteoporosis in diseases classified elsewhere
ICD 10	M80	Osteoporosis with pathological fracture
ICD 10	M80.0	Postmenopausal osteoporosis with pathological fracture
ICD 10	M80.00	Postmenopausal osteoporosis with pathological fracture (Multiple sites)
ICD 10	M80.01	Postmenopausal osteoporosis with pathological fracture (Shoulder region)
ICD 10	M80.03	Postmenopausal osteoporosis with pathological fracture (Forearm)
ICD 10	M80.05	Postmenopausal osteoporosis with pathological fracture (Pelvic region and thigh)
ICD 10	M80.07	Postmenopausal osteoporosis with pathological fracture (Ankle and foot)
ICD 10	M80.08	Postmenopausal osteoporosis with pathological fracture (Other)
ICD 10	M80.09	Postmenopausal osteoporosis with pathological fracture (Site unspecified)
ICD 10	M80.1	Postoophorectomy osteoporosis with pathological fracture
ICD 10	M80.10	Postoophorectomy osteoporosis with pathological fracture (Multiple sites)
ICD 10	M80.2	Osteoporosis of disuse with pathological fracture
ICD 10	M80.21	Osteoporosis of disuse with pathological fracture (Shoulder region)
ICD 10	M80.25	Osteoporosis of disuse with pathological fracture (Pelvic region and thigh)
ICD 10	M80.28	Osteoporosis of disuse with pathological fracture (Other)
ICD 10	M80.29	Osteoporosis of disuse with pathological fracture (Site unspecified)
ICD 10	M80.4	Drug-induced osteoporosis with pathological fracture
ICD 10	M80.40	Drug-induced osteoporosis with pathological fracture (Multiple sites)
ICD 10	M80.41	Drug-induced osteoporosis with pathological fracture (Shoulder region)
ICD 10	M80.45	Drug-induced osteoporosis with pathological fracture (Pelvic region and thigh)
ICD 10	M80.46	Drug-induced osteoporosis with pathological fracture (Lower leg)
ICD 10	M80.48	Drug-induced osteoporosis with pathological fracture (Other)
ICD 10	M80.49	Drug-induced osteoporosis with pathological fracture (Site unspecified)
ICD 10	M80.5	Idiopathic osteoporosis with pathological fracture
ICD 10	M80.50	Idiopathic osteoporosis with pathological fracture (Multiple sites)
ICD 10	M80.52	Idiopathic osteoporosis with pathological fracture (Upper arm)
ICD 10	M80.53	Idiopathic osteoporosis with pathological fracture (Forearm)
ICD 10	M80.55	Idiopathic osteoporosis with pathological fracture (Pelvic region and thigh)
ICD 10	M80.58	Idiopathic osteoporosis with pathological fracture (Other)
ICD 10	M80.8	Other osteoporosis with pathological fracture
ICD 10	M80.80	Other osteoporosis with pathological fracture (Multiple sites)
ICD 10	M80.81	Other osteoporosis with pathological fracture (Shoulder region)
ICD 10	M80.82	Other osteoporosis with pathological fracture (Upper arm)
ICD 10	M80.85	Other osteoporosis with pathological fracture (Pelvic region and thigh)
ICD 10	M80.86	Other osteoporosis with pathological fracture (Lower leg)
ICD 10	M80.87	Other osteoporosis with pathological fracture (Ankle and foot)
ICD 10	M80.88	Other osteoporosis with pathological fracture (Other)
ICD 10	M80.89	Other osteoporosis with pathological fracture (Site unspecified)
ICD 10	M80.9	Unspecified osteoporosis with pathological fracture
ICD 10	M80.90	Unspecified osteoporosis with pathological fracture (Multiple sites)
ICD 10	M80.91	Unspecified osteoporosis with pathological fracture (Shoulder region)
ICD 10	M80.92	Unspecified osteoporosis with pathological fracture (Upper arm)
ICD 10	M80.93	Unspecified osteoporosis with pathological fracture (Forearm)
ICD 10	M80.94	Unspecified osteoporosis with pathological fracture (Hand)
ICD 10	M80.95	Unspecified osteoporosis with pathological fracture (Pelvic region and thigh)
ICD 10	M80.96	Unspecified osteoporosis with pathological fracture (Lower leg)
ICD 10	M80.97	Unspecified osteoporosis with pathological fracture (Ankle and foot)
ICD 10	M80.98	Unspecified osteoporosis with pathological fracture (Other)
ICD 10	M80.99	Unspecified osteoporosis with pathological fracture (Site unspecified)
ICD 10	M81	Osteoporosis without pathological fracture
ICD 10	M81.0	Postmenopausal osteoporosis
ICD 10	M81.00	Postmenopausal osteoporosis (Multiple sites)
ICD 10	M81.02	Postmenopausal osteoporosis (Upper arm)
ICD 10	M81.05	Postmenopausal osteoporosis (Pelvic region and thigh)
ICD 10	M81.08	Postmenopausal osteoporosis (Other)
ICD 10	M81.09	Postmenopausal osteoporosis (Site unspecified)
ICD 10	M81.1	Postoophorectomy osteoporosis
ICD 10	M81.10	Postoophorectomy osteoporosis (Multiple sites)
ICD 10	M81.19	Postoophorectomy osteoporosis (Site unspecified)
ICD 10	M81.2	Osteoporosis of disuse
ICD 10	M81.20	Osteoporosis of disuse (Multiple sites)
ICD 10	M81.29	Osteoporosis of disuse (Site unspecified)
ICD 10	M81.3	Postsurgical malabsorption osteoporosis
ICD 10	M81.30	Postsurgical malabsorption osteoporosis (Multiple sites)
ICD 10	M81.38	Postsurgical malabsorption osteoporosis (Other)
ICD 10	M81.39	Postsurgical malabsorption osteoporosis (Site unspecified)
ICD 10	M81.4	Drug-induced osteoporosis
ICD 10	M81.40	Drug-induced osteoporosis (Multiple sites)
ICD 10	M81.43	Drug-induced osteoporosis (Forearm)
ICD 10	M81.44	Drug-induced osteoporosis (Hand)
ICD 10	M81.45	Drug-induced osteoporosis (Pelvic region and thigh)
ICD 10	M81.47	Drug-induced osteoporosis (Ankle and foot)
ICD 10	M81.48	Drug-induced osteoporosis (Other)
ICD 10	M81.49	Drug-induced osteoporosis (Site unspecified)
ICD 10	M81.5	Idiopathic osteoporosis
ICD 10	M81.50	Idiopathic osteoporosis (Multiple sites)
ICD 10	M81.51	Idiopathic osteoporosis (Shoulder region)
ICD 10	M81.55	Idiopathic osteoporosis (Pelvic region and thigh)
ICD 10	M81.58	Idiopathic osteoporosis (Other)
ICD 10	M81.59	Idiopathic osteoporosis (Site unspecified)
ICD 10	M81.6	Localised osteoporosis [Lequesne]
ICD 10	M81.65	Localized osteoporosis [Lequesne] (Pelvic region and thigh)
ICD 10	M81.67	Localized osteoporosis [Lequesne] (Ankle and foot)
ICD 10	M81.68	Localized osteoporosis [Lequesne] (Other)
ICD 10	M81.69	Localized osteoporosis [Lequesne] (Site unspecified)
ICD 10	M81.8	Other osteoporosis
ICD 10	M81.80	Other osteoporosis (Multiple sites)
ICD 10	M81.85	Other osteoporosis (Pelvic region and thigh)
ICD 10	M81.87	Other osteoporosis (Ankle and foot)
ICD 10	M81.88	Other osteoporosis (Other)
ICD 10	M81.89	Other osteoporosis (Site unspecified)
ICD 10	M81.9	Osteoporosis, unspecified
ICD 10	M81.90	Osteoporosis, unspecified (Multiple sites)
ICD 10	M81.91	Osteoporosis, unspecified (Shoulder region)
ICD 10	M81.92	Osteoporosis, unspecified (Upper arm)
ICD 10	M81.93	Osteoporosis, unspecified (Forearm)
ICD 10	M81.94	Osteoporosis, unspecified (Hand)
ICD 10	M81.95	Osteoporosis, unspecified (Pelvic region and thigh)
ICD 10	M81.96	Osteoporosis, unspecified (Lower leg)
ICD 10	M81.97	Osteoporosis, unspecified (Ankle and foot)
ICD 10	M81.98	Osteoporosis, unspecified (Other)
ICD 10	M81.99	Osteoporosis, unspecified (Site unspecified)
Rheumatoid arthritis
Source	Code	Description
Self-report	1464	rheumatoid arthritis
First-occurrences	131848	seropositive rheumatoid arthritis
First-occurrences	131850	other rheumatoid arthritis
ICD 10	M05-M06	Rheumatoid arthropathies
ICD 10	M05	Seropositive rheumatoid arthritis
ICD 10	M05.0	Felty's syndrome
ICD 10	M05.00	Felty's syndrome (Multiple sites)
ICD 10	M05.04	Felty's syndrome (Hand)
ICD 10	M05.09	Felty's syndrome (Site unspecified)
ICD 10	M05.1	Rheumatoid lung disease
ICD 10	M05.10	Rheumatoid lung disease (Multiple sites)
ICD 10	M05.17	Rheumatoid lung disease (Ankle and foot)
ICD 10	M05.18	Rheumatoid lung disease (Other)
ICD 10	M05.19	Rheumatoid lung disease (Site unspecified)
ICD 10	M05.2	Rheumatoid vasculitis
ICD 10	M05.20	Rheumatoid vasculitis (Multiple sites)
ICD 10	M05.24	Rheumatoid vasculitis (Hand)
ICD 10	M05.26	Rheumatoid vasculitis (Lower leg)
ICD 10	M05.28	Rheumatoid vasculitis (Other)
ICD 10	M05.29	Rheumatoid vasculitis (Site unspecified)
ICD 10	M05.3	Rheumatoid arthritis with involvement of other organs and systems
ICD 10	M05.30	Rheumatoid arthritis with involvement of other organs and systems (Multiple sites)
ICD 10	M05.38	Rheumatoid arthritis with involvement of other organs and systems (Other)
ICD 10	M05.39	Rheumatoid arthritis with involvement of other organs and systems (Site unspecified)
ICD 10	M05.8	Other seropositive rheumatoid arthritis
ICD 10	M05.80	Other seropositive rheumatoid arthritis (Multiple sites)
ICD 10	M05.82	Other seropositive rheumatoid arthritis (Upper arm)
ICD 10	M05.83	Other seropositive rheumatoid arthritis (Forearm)
ICD 10	M05.84	Other seropositive rheumatoid arthritis (Hand)
ICD 10	M05.86	Other seropositive rheumatoid arthritis (Lower leg)
ICD 10	M05.87	Other seropositive rheumatoid arthritis (Ankle and foot)
ICD 10	M05.88	Other seropositive rheumatoid arthritis (Other)
ICD 10	M05.89	Other seropositive rheumatoid arthritis (Site unspecified)
ICD 10	M05.9	Seropositive rheumatoid arthritis, unspecified
ICD 10	M05.90	Seropositive rheumatoid arthritis, unspecified (Multiple sites)
ICD 10	M05.91	Seropositive rheumatoid arthritis, unspecified (Shoulder region)
ICD 10	M05.92	Seropositive rheumatoid arthritis, unspecified (Upper arm)
ICD 10	M05.93	Seropositive rheumatoid arthritis, unspecified (Forearm)
ICD 10	M05.94	Seropositive rheumatoid arthritis, unspecified (Hand)
ICD 10	M05.95	Seropositive rheumatoid arthritis, unspecified (Pelvic region and thigh)
ICD 10	M05.96	Seropositive rheumatoid arthritis, unspecified (Lower leg)
ICD 10	M05.97	Seropositive rheumatoid arthritis, unspecified (Ankle and foot)
ICD 10	M05.98	Seropositive rheumatoid arthritis, unspecified (Other)
ICD 10	M05.99	Seropositive rheumatoid arthritis, unspecified (Site unspecified)
ICD 10	M06	Other rheumatoid arthritis
ICD 10	M06.0	Seronegative rheumatoid arthritis
ICD 10	M06.00	Seronegative rheumatoid arthritis (Multiple sites)
ICD 10	M06.01	Seronegative rheumatoid arthritis (Shoulder region)
ICD 10	M06.02	Seronegative rheumatoid arthritis (Upper arm)
ICD 10	M06.03	Seronegative rheumatoid arthritis (Forearm)
ICD 10	M06.04	Seronegative rheumatoid arthritis (Hand)
ICD 10	M06.05	Seronegative rheumatoid arthritis (Pelvic region and thigh)
ICD 10	M06.06	Seronegative rheumatoid arthritis (Lower leg)
ICD 10	M06.07	Seronegative rheumatoid arthritis (Ankle and foot)
ICD 10	M06.08	Seronegative rheumatoid arthritis (Other)
ICD 10	M06.09	Seronegative rheumatoid arthritis (Site unspecified)
ICD 10	M06.1	Adult-onset Still's disease
ICD 10	M06.10	Adult-onset Still's disease (Multiple sites)
ICD 10	M06.11	Adult-onset Still's disease (Shoulder region)
ICD 10	M06.16	Adult-onset Still's disease (Lower leg)
ICD 10	M06.19	Adult-onset Still's disease (Site unspecified)
ICD 10	M06.2	Rheumatoid bursitis
ICD 10	M06.20	Rheumatoid bursitis (Multiple sites)
ICD 10	M06.21	Rheumatoid bursitis (Shoulder region)
ICD 10	M06.22	Rheumatoid bursitis (Upper arm)
ICD 10	M06.25	Rheumatoid bursitis (Pelvic region and thigh)
ICD 10	M06.26	Rheumatoid bursitis (Lower leg)
ICD 10	M06.27	Rheumatoid bursitis (Ankle and foot)
ICD 10	M06.3	Rheumatoid nodule
ICD 10	M06.30	Rheumatoid nodule (Multiple sites)
ICD 10	M06.32	Rheumatoid nodule (Upper arm)
ICD 10	M06.33	Rheumatoid nodule (Forearm)
ICD 10	M06.34	Rheumatoid nodule (Hand)
ICD 10	M06.36	Rheumatoid nodule (Lower leg)
ICD 10	M06.37	Rheumatoid nodule (Ankle and foot)
ICD 10	M06.38	Rheumatoid nodule (Other)
ICD 10	M06.39	Rheumatoid nodule (Site unspecified)
ICD 10	M06.4	Inflammatory polyarthropathy
ICD 10	M06.40	Inflammatory polyarthropathy (Multiple sites)
ICD 10	M06.41	Inflammatory polyarthropathy (Shoulder region)
ICD 10	M06.43	Inflammatory polyarthropathy (Forearm)
ICD 10	M06.44	Inflammatory polyarthropathy (Hand)
ICD 10	M06.45	Inflammatory polyarthropathy (Pelvic region and thigh)
ICD 10	M06.46	Inflammatory polyarthropathy (Lower leg)
ICD 10	M06.47	Inflammatory polyarthropathy (Ankle and foot)
ICD 10	M06.49	Inflammatory polyarthropathy (Site unspecified)
ICD 10	M06.8	Other specified rheumatoid arthritis
ICD 10	M06.80	Other specified rheumatoid arthritis (Multiple sites)
ICD 10	M06.81	Other specified rheumatoid arthritis (Shoulder region)
ICD 10	M06.82	Other specified rheumatoid arthritis (Upper arm)
ICD 10	M06.84	Other specified rheumatoid arthritis (Hand)
ICD 10	M06.85	Other specified rheumatoid arthritis (Pelvic region and thigh)
ICD 10	M06.86	Other specified rheumatoid arthritis (Lower leg)
ICD 10	M06.87	Other specified rheumatoid arthritis (Ankle and foot)
ICD 10	M06.88	Other specified rheumatoid arthritis (Other)
ICD 10	M06.89	Other specified rheumatoid arthritis (Site unspecified)
ICD 10	M06.9	Rheumatoid arthritis, unspecified
ICD 10	M06.90	Rheumatoid arthritis, unspecified (Multiple sites)
ICD 10	M06.91	Rheumatoid arthritis, unspecified (Shoulder region)
ICD 10	M06.92	Rheumatoid arthritis, unspecified (Upper arm)
ICD 10	M06.93	Rheumatoid arthritis, unspecified (Forearm)
ICD 10	M06.94	Rheumatoid arthritis, unspecified (Hand)
ICD 10	M06.95	Rheumatoid arthritis, unspecified (Pelvic region and thigh)
ICD 10	M06.96	Rheumatoid arthritis, unspecified (Lower leg)
ICD 10	M06.97	Rheumatoid arthritis, unspecified (Ankle and foot)
ICD 10	M06.98	Rheumatoid arthritis, unspecified (Other)
ICD 10	M06.99	Rheumatoid arthritis, unspecified (Site unspecified)
Migraine
Source	Code	Description
Self-report	1265	migraine
First-occurrences	131052	migraine
ICD 10	G43	Migraine
ICD 10	G43.0	Migraine without aura [common migraine]
ICD 10	G43.1	Migraine with aura [classical migraine]
ICD 10	G43.2	Status migrainosus
ICD 10	G43.3	Complicated migraine
ICD 10	G43.8	Other migraine
ICD 10	G43.9	Migraine, unspecified
Headaches (not migraine)
Source	Code	Description
Self-report	1436	headaches (not migraine)
First-occurrences	131054	other headache syndromes
ICD 10	G44	Other headache syndromes
ICD 10	G44.0	Cluster headache syndrome
ICD 10	G44.1	Vascular headache, not elsewhere classified
ICD 10	G44.2	Tension-type headache
ICD 10	G44.3	Chronic posttraumatic headache
ICD 10	G44.4	Drug-induced headache, not elsewhere classified
ICD 10	G44.8	Other specified headache syndromes
Angina
Source	Code	Description
Self-report	1074	angina
First-occurrences	131296	angina pectoris
ICD 10	I20	Angina pectoris
ICD 10	I20.0	Unstable angina
ICD 10	I20.1	Angina pectoris with documented spasm
ICD 10	I20.8	Other forms of angina pectoris
ICD 10	I20.9	Angina pectoris, unspecified
Endometriosis
Source	Code	Description
Self-report	1402	endometriosis
First-occurrences	132122	endometriosis
ICD 10	N80	Endometriosis
ICD 10	N80.0	Endometriosis of uterus
ICD 10	N80.1	Endometriosis of ovary
ICD 10	N80.2	Endometriosis of Fallopian tube
ICD 10	N80.3	Endometriosis of pelvic peritoneum
ICD 10	N80.4	Endometriosis of rectovaginal septum and vagina
ICD 10	N80.5	Endometriosis of intestine
ICD 10	N80.6	Endometriosis in cutaneous scar
ICD 10	N80.8	Other endometriosis
ICD 10	N80.9	Endometriosis, unspecified
Carpal tunnel syndrome
Source	Code	Description
Self-report	1541	carpal tunnel syndrome
ICD 10	G56.0	Carpal tunnel syndrome
Gout
Source	Code	Description
Self-report	1466	gout
First-occurrences	131858	gout
ICD 10	M10	Gout
ICD 10	M10.0	Idiopathic gout
ICD 10	M10.00	Idiopathic gout (Multiple sites)
ICD 10	M10.1	Lead-induced gout
ICD 10	M10.2	Drug-induced gout
ICD 10	M10.20	Drug-induced gout (Multiple sites)
ICD 10	M10.3	Gout due to impairment of renal function
ICD 10	M10.30	Gout due to impairment of renal function (Multiple sites)
ICD 10	M10.4	Other secondary gout
ICD 10	M10.40	Other secondary gout (Multiple sites)
ICD 10	M10.9	Gout, unspecified
Chronic fatigue syndrome
Source	Code	Description
Self-report	1482	chronic fatigue syndrome
ICD 10	G93.3	Postviral fatigue syndrome
Ankylosing spondylitis
Source	Code	Description
Self-report	1313	ankylosing spondylitis
First-occurrences	131912	ankylosing spondylitis
ICD 10	M45	Ankylosing spondylitis
ICD 10	M45.X0	Ankylosing spondylitis (Multiple sites in spine)
ICD 10	M45.X1	Ankylosing spondylitis (Occipito-atlanto-axial region)
ICD 10	M45.X2	Ankylosing spondylitis (Cervical region)
ICD 10	M45.X3	Ankylosing spondylitis (Cervicothoracic region)
ICD 10	M45.X4	Ankylosing spondylitis (Thoracic region)
ICD 10	M45.X5	Ankylosing spondylitis (Thoracolumbar region)
ICD 10	M45.X6	Ankylosing spondylitis (Lumbar region)
ICD 10	M45.X7	Ankylosing spondylitis (Lumbosacral region)
ICD 10	M45.X8	Ankylosing spondylitis (Sacral and sacrococcygeal region)
ICD 10	M45.X9	Ankylosing spondylitis (Site unspecified)
Trigemminal neuralgia
Source	Code	Description
Self-report	1523	trigemminal neuralgia
First-occurrences	131062	disorders of trigeminal nerve
ICD 10	G50	Disorders of trigeminal nerve
ICD 10	G50.0	Trigeminal neuralgia
ICD 10	G50.1	Atypical facial pain
ICD 10	G50.8	Other disorders of trigeminal nerve
ICD 10	G50.9	Disorder of trigeminal nerve, unspecified
Crohn’s disease
Source	Code	Description
Self-report	1462	crohns disease
First-occurrences	131626	crohn's disease [regional enteritis]
ICD 10	K50	Crohn's disease [regional enteritis]
ICD 10	K50.0	Crohn's disease of small intestine
ICD 10	K50.1	Crohn's disease of large intestine
ICD 10	K50.8	Other Crohn's disease
ICD 10	K50.9	Crohn's disease, unspecified
Spinal stenosis
Source	Code	Description
Self-report	1536	spinal stenosis
ICD 10	M48.0	Spinal stenosis
ICD 10	M48.00	Spinal stenosis (Multiple sites in spine)
ICD 10	M48.01	Spinal stenosis (Occipito-atlanto-axial region)
ICD 10	M48.02	Spinal stenosis (Cervical region)
ICD 10	M48.03	Spinal stenosis (Cervicothoracic region)
ICD 10	M48.04	Spinal stenosis (Thoracic region)
ICD 10	M48.05	Spinal stenosis (Thoracolumbar region)
ICD 10	M48.06	Spinal stenosis (Lumbar region)
ICD 10	M48.07	Spinal stenosis (Lumbosacral region)
ICD 10	M48.08	Spinal stenosis (Sacral and sacrococcygeal region)
ICD 10	M48.09	Spinal stenosis (Site unspecified)
Peripheral neuropathy
Source	Code	Description
Self-report	1254	peripheral nerve disorder
First-occurrences	131084	inflammatory polyneuropathy
First-occurrences	131086	other polyneuropathies
First-occurrences	131088	polyneuropathy in diseases classified elsewhere
ICD 10	G60	Polyneuropathies and other disorders of the peripheral nervous system
ICD 10	G60.0	Hereditary motor and sensory neuropathy
ICD 10	G60.2	Neuropathy in association with hereditary ataxia
ICD 10	G60.3	Idiopathic progressive neuropathy
ICD 10	G60.8	Other hereditary and idiopathic neuropathies
ICD 10	G60.9	Hereditary and idiopathic neuropathy, unspecified
ICD 10	G61	Inflammatory polyneuropathy
ICD 10	G61.0	Guillain-Barre syndrome
ICD 10	G61.1	Serum neuropathy
ICD 10	G61.8	Other inflammatory polyneuropathies
ICD 10	G61.9	Inflammatory polyneuropathy, unspecified
ICD 10	G62	Other polyneuropathies
ICD 10	G62.0	Drug-induced polyneuropathy
ICD 10	G62.1	Alcoholic polyneuropathy
ICD 10	G62.2	Polyneuropathy due to other toxic agents
ICD 10	G62.8	Other specified polyneuropathies
ICD 10	G62.9	Polyneuropathy, unspecified
ICD 10	G63	Polyneuropathy in diseases classified elsewhere
ICD 10	G63.0	Polyneuropathy in infectious and parasitic diseases classified elsewhere
ICD 10	G63.1	Polyneuropathy in neoplastic disease
ICD 10	G63.2	Diabetic polyneuropathy
ICD 10	G63.3	Polyneuropathy in other endocrine and metabolic diseases
ICD 10	G63.4	Polyneuropathy in nutritional deficiency
ICD 10	G63.5	Polyneuropathy in systemic connective tissue disorders
ICD 10	G63.6	Polyneuropathy in other musculoskeletal disorders
ICD 10	G63.8	Polyneuropathy in other diseases classified elsewhere
ICD 10	G64	Other disorders of peripheral nervous system
ICD 10	G90.0	Idiopathic peripheral autonomic neuropathy
Ulcerative colitis
Source	Code	Description
Self-report	1463	ulcerative colitis
First-occurrences	131628	ulcerative colitis
ICD 10	K51	Ulcerative colitis
ICD 10	K51.0	Ulcerative (chronic) enterocolitis
ICD 10	K51.1	Ulcerative (chronic) ileocolitis
ICD 10	K51.2	Ulcerative (chronic) proctitis
ICD 10	K51.3	Ulcerative (chronic) rectosigmoiditis
ICD 10	K51.4	Pseudopolyposis of colon
ICD 10	K51.5	Mucosal proctocolitis
ICD 10	K51.8	Other ulcerative colitis
ICD 10	K51.9	Ulcerative colitis, unspecified
Pulmonary embolism
Source	Code	Description
Self-report	1093	pulmonary embolism +/- dvt
First-occurrences	131308	pulmonary embolism
ICD 10	I26	Pulmonary embolism
ICD 10	I26.0	Pulmonary embolism with mention of acute cor pulmonale
ICD 10	I26.9	Pulmonary embolism without mention of acute cor pulmonale
Chronic obstructive airways disease (copd)
Source	Code	Description
Self-report	1112	chronic obstructive airways disease/copd
First-occurrences	131486	simple and mucopurulent chronic bronchitis
First-occurrences	131488	unspecified chronic bronchitis
First-occurrences	131490	emphysema
First-occurrences	131492	other chronic obstructive pulmonary disease
ICD 10	J44	Other chronic obstructive pulmonary disease
ICD 10	J44.0	Chronic obstructive pulmonary disease with acute lower respiratory infection
ICD 10	J44.1	Chronic obstructive pulmonary disease with acute exacerbation, unspecified
ICD 10	J44.8	Other specified chronic obstructive pulmonary disease
ICD 10	J44.9	Chronic obstructive pulmonary disease, unspecified
ICD 10	J41	Simple and mucopurulent chronic bronchitis
ICD 10	J41.0	Simple chronic bronchitis
ICD 10	J42	Unspecified chronic bronchitis
ICD 10	J43	Emphysema
ICD 10	J43.0	MacLeod's syndrome
ICD 10	J43.1	Panlobular emphysema
ICD 10	J43.2	Centrilobular emphysema
ICD 10	J43.8	Other emphysema
ICD 10	J43.9	Emphysema, unspecified
Stroke
Source	Code	Description
Self-report	1583	ischaemic stroke
First-occurrences	131360	subarachnoid haemorrhage
First-occurrences	131362	intracerebral haemorrhage
First-occurrences	131364	other nontraumatic intracranial haemorrhage
First-occurrences	131366	cerebral infarction
First-occurrences	131368	stroke, not specified as haemorrhage or infarction
ICD 10	I60	Subarachnoid haemorrhage
ICD 10	I60.0	Subarachnoid haemorrhage from carotid siphon and bifurcation
ICD 10	I60.1	Subarachnoid haemorrhage from middle cerebral artery
ICD 10	I60.2	Subarachnoid haemorrhage from anterior communicating artery
ICD 10	I60.3	Subarachnoid haemorrhage from posterior communicating artery
ICD 10	I60.4	Subarachnoid haemorrhage from basilar artery
ICD 10	I60.5	Subarachnoid haemorrhage from vertebral artery
ICD 10	I60.6	Subarachnoid haemorrhage from other intracranial arteries
ICD 10	I60.7	Subarachnoid haemorrhage from intracranial artery, unspecified
ICD 10	I60.8	Other subarachnoid haemorrhage
ICD 10	I60.9	Subarachnoid haemorrhage, unspecified
ICD 10	I61	Intracerebral haemorrhage
ICD 10	I61.0	Intracerebral haemorrhage in hemisphere, subcortical
ICD 10	I61.1	Intracerebral haemorrhage in hemisphere, cortical
ICD 10	I61.2	Intracerebral haemorrhage in hemisphere, unspecified
ICD 10	I61.3	Intracerebral haemorrhage in brain stem
ICD 10	I61.4	Intracerebral haemorrhage in cerebellum
ICD 10	I61.5	Intracerebral haemorrhage, intraventricular
ICD 10	I61.6	Intracerebral haemorrhage, multiple localised
ICD 10	I61.8	Other intracerebral haemorrhage
ICD 10	I61.9	Intracerebral haemorrhage, unspecified
ICD 10	I63	Cerebral infarction
ICD 10	I63.0	Cerebral infarction due to thrombosis of precerebral arteries
ICD 10	I63.1	Cerebral infarction due to embolism of precerebral arteries
ICD 10	I63.2	Cerebral infarction due to unspecified occlusion or stenosis of precerebral arteries
ICD 10	I63.3	Cerebral infarction due to thrombosis of cerebral arteries
ICD 10	I63.4	Cerebral infarction due to embolism of cerebral arteries
ICD 10	I63.5	Cerebral infarction due to unspecified occlusion or stenosis of cerebral arteries
ICD 10	I63.6	Cerebral infarction due to cerebral venous thrombosis, nonpyogenic
ICD 10	I63.8	Other cerebral infarction
ICD 10	I63.9	Cerebral infarction, unspecified
ICD 10	I64	Stroke, not specified as haemorrhage or infarction
Multiple sclerosis
Source	Code	Description
Self-report	1261	multiple sclerosis
First-occurrences	131042	multiple sclerosis
ICD 10	G35	Multiple sclerosis
Psoriatic arthropathy
Source	Code	Description
Self-report	1477	Psoriatic arthropathy
First-occurrences	131852	Psoriatic and enteropathic arthropathies
ICD 10	L40.5	Arthropathic psoriasis
ICD 10	M07.0	Distal interphalangeal psoriatic arthropathy
ICD 10	M07.00	Distal interphalangeal psoriatic arthropathy (Multiple sites)
ICD 10	M07.01	Distal interphalangeal proriatic arthropathy-Shldr region
ICD 10	M07.03	Distal interphalangeal proriatic arthropathy-Forearm
ICD 10	M07.04	Distal interphalangeal psoriatic arthropathy (Hand)
ICD 10	M07.07	Distal interphalangeal psoriatic arthropathy (Ankle and foot)
ICD 10	M07.09	Distal interphalangeal psoriatic arthropathy (Site unspecified)
ICD 10	M07.1	Arthritis mutilans
ICD 10	M07.17	Arthritis mutilans (Ankle and foot)
ICD 10	M07.19	Arthritis mutilans (Site unspecified)
ICD 10	M07.2	Psoriatic spondylitis
ICD 10	M07.20	Psoriatic spondylitis (Multiple sites)
ICD 10	M07.26	Psoriatic spondylitis (Lower leg)
ICD 10	M07.28	Psoriatic spondylitis (Other)
ICD 10	M07.29	Psoriatic spondylitis (Site unspecified)
ICD 10	M07.3	Other psoriatic arthropathies
ICD 10	M07.30	Other psoriatic arthropathies (Multiple sites)
ICD 10	M07.31	Other psoriatic arthropathies (Shoulder region)
ICD 10	M07.32	Other psoriatic arthropathies (Upper arm)
ICD 10	M07.33	Other psoriatic arthropathies (Forearm)
ICD 10	M07.34	Other psoriatic arthropathies (Hand)
ICD 10	M07.35	Other psoriatic arthropathies (Pelvic region and thigh)
ICD 10	M07.36	Other psoriatic arthropathies (Lower leg)
ICD 10	M07.37	Other psoriatic arthropathies (Ankle and foot)
ICD 10	M07.38	Other psoriatic arthropathies (Other)
ICD 10	M07.39	Other psoriatic arthropathies (Site unspecified)
Post-surgical pain
Source	Code	Description
Experience of pain	120006	Year surgery was performed leading to chronic post-surgical pain
